# Supplementary material for: The cotton MYB108 forms a positive feedback regulation loop with CML11 and participates in the defense response against Verticillium dahliae infection
Source: J Exp Bot. 2016 Feb 11;67(6):1935–50. doi: 10.1093/jxb/erw016 (PMC4783372; doi:10.1093/jxb/erw016)
Supplement: Supplementary Data [file supp_erw016_supplementary_table_S2.xls]

## Sheet: Sheet1
Supplementary Table S2. Genes differentially expressed in GhMYB108-silenced plants determined by comparative transcript profiling analysis
Gene (ID)	Gene annotation	Locus name	Gene Length (bp)	log2 Ratio (GhMYB108silenced/control)	Up-Down-regulation	P-value	FDR	Nr-ID	Nr-Score	Nr-Evalue	Nr-annotation	Nt-ID	Nt-Score	Nt-Evalue	Nt-annotation	Swissprot-ID	Swissprot-Score	Swissprot-Evalue	Swissprot-annotation	COG-Protein-or-Domain	COG-Score	COG-Evalue	COG-ID	COG-Function-Description	KO_id
Unigene36218	Zinc finger protein	CotAD_16921 (At_chr2)	852	13.3201	Up	5.01e-64	2.67e-61	gi|297847686|ref|XP_002891724.1|	125.2	1e-33	zinc finger family protein [Arabidopsis lyrata subsp. lyrata] >gi|297337566|gb|EFH67983.1| zinc finger family protein [Arabidopsis lyrata subsp. lyrata]	--	--	--	--	sp|Q9LS99|ATL77_ARATH	79	2e-17	RING-H2 finger protein ATL77 OS=Arabidopsis thaliana	ECU07g0330	45.1	51	27	2	K05283
Unigene36673	Cytochrome c oxidase subunit	CotAD_30817 (At_chr13)	514	13.3007	Up	2.09e-38	5.58e-36	gi|6707481|gb|AAF25663.1|	171.8	1e-52	cytochrome oxidase subunit 2 [Cologania lemmonii]	--	--	--	--	sp|P05490|COX2_OENBE	167	2e-52	Cytochrome c oxidase subunit 2 OS=Oenothera berteriana	RP406	46.67	165	82	2	K02261
Unigene35700	Leucine-rich repeat protein	CotAD_17478 (At_chr7)	259	12.5332	Up	7.03e-12	4.31e-10	gi|30685319|ref|NP_188574.2|	47	6e-06	late embryogenesis abundant protein-like protein [Arabidopsis thaliana] >gi|332642718|gb|AEE76239.1| late embryogenesis abundant protein-like protein [Arabidopsis thaliana]	--	--	--	--	sp|Q9XIL9|PLRX3_ARATH	55.1	2e-10	Pollen-specific leucine-rich repeat extensin-like protein 3 OS=Arabidopsis thaliana	slr0599	32.89	76	46	2	K01115
Unigene35655	Uncharacterized protein	CotAD_01170 (Dt_chr10)	913	12.4718	Up	2.09e-38	5.56e-36	gi|397614177|gb|EJK62643.1|	55.8	6e-07	hypothetical protein THAOC_16735, partial [Thalassiosira oceanica]	--	--	--	--	sp|P14918|EXTN_MAIZE	55.1	1e-08	Extensin OS=Zea mays	YDL140c	29.86	144	94	5	K03006
CL922	Protein kinase protein	CotAD_00470 (Dt_chr9)	784	12.4537	Up	1.12e-32	2.38e-30	--	--	--	--	gi|312032548|gb|AC243115.1|	125	7e-26	Gossypium raimondii clone GR__Ba0042P16-jfl, complete sequence	sp|Q9LK03|PERK2_ARATH	47.8	4e-06	Proline-rich receptor-like protein kinase PERK2 OS=Arabidopsis thaliana	--	--	--	--	--	--
Unigene34711	Actin-like protein	CotAD_57082 (Dt_chr7)	237	12.4518	Up	2.26e-10	1.15e-08	gi|159895414|gb|ABX09991.1|	157.9	8e-50	actin 1 [Ziziphus jujuba]	gi|159895413|gb|EU251882.1|	151	4e-34	Ziziphus jujuba actin 1 (AT1) mRNA, partial cds	sp|P20904|ACT_VOLCA	139	1e-41	Actin OS=Volvox carteri	SPBC32H8.12c	86.08	79	11	0	K12313
Unigene35788	Cytochrome b protein	CotAD_53631 (At_chr11)	375	12.4336	Up	8.47e-16	7.52e-14	gi|10802935|gb|AAG23683.1|AF288091_28	114.8	6e-30	apocytochrome b [Thraustochytrium aureum]	--	--	--	--	sp|Q35522|CYB_PHYME	109	2e-29	Cytochrome b OS=Phytophthora megasperma	RC0359	43.59	117	65	1	K00412
Unigene36684	Protein of unknown function	CotAD_41706 (At_chr2)	218	12.3797	Up	3.63e-09	1.57e-07	gi|38638281|ref|NP_943679.1|	54.3	1e-09	NADH dehydrogenase subunit 3 [Chara vulgaris] >gi|32966595|gb|AAP92178.1| NADH dehydrogenase subunit 3 [Chara vulgaris]	--	--	--	--	sp|P26847|NU3M_MARPO	53.1	9e-11	NADH-ubiquinone oxidoreductase chain 3 OS=Marchantia polymorpha	AGc2340	34.72	72	47	1	K03880
Unigene34137	Actin-like protein	CotAD_36667 (At_chr5)	625	12.3382	Up	3.08e-24	4.77e-22	gi|326490788|dbj|BAJ90061.1|	195.3	1e-59	predicted protein [Hordeum vulgare subsp. vulgare]	gi|288300145|gb|FJ972820.1|	190	1e-45	Cleistogenes songorica actin mRNA, complete cds	sp|P24902|ACT_PINCO	175	3e-56	Actin (Fragment) OS=Pinus contorta PE=3 SV=1	SPBC32H8.12c	90.53	95	9	0	K12313
Unigene36685	Uncharacterized protein	CotAD_30520 (Dt_chr12)	505	12.2184	Up	3.29e-18	3.6e-16	gi|356515327|ref|XP_003526352.1|	64.7	1e-11	PREDICTED: uncharacterized protein LOC100804732 [Glycine max]	gi|326525902|dbj|AK361924.1|	61.9	6e-07	Hordeum vulgare subsp. vulgare mRNA for predicted protein, complete cds, clone: NIASHv2001E24	sp|Q9FPQ6|GP1_CHLRE	74.3	5e-16	Vegetative cell wall protein gp1 OS=Chlamydomonas reinhardtii	slr0599	31.87	91	61	1	K01115
Unigene36679	ATPase subunit protein	CotAD_09926 (Dt_chr5)	463	12.1295	Up	8.47e-16	7.51e-14	gi|11466494|ref|NP_038197.1|	105.1	9e-27	ATP synthase F0 subunit 6 [Chrysodidymus synuroideus] >gi|7110491|gb|AAF36963.1|AF222718_37 ATP synthase F0 subunit 6 [Chrysodidymus synuroideus]	--	--	--	--	sp|P26853|ATP6_MARPO	93.2	8e-24	ATP synthase subunit a OS=Marchantia polymorpha	Q0085	37.01	154	83	1	K02126
Unigene36692	Ribosomal protein	CotAD_20965 (Dt_chr13)	339	11.9797	Up	1.13e-10	5.99e-09	gi|159476032|ref|XP_001696118.1|	51.6	8e-09	ribosomal protein L41, component of cytosolic 80S ribosome and 60S large subunit [Chlamydomonas reinhardtii] >gi|158275289|gb|EDP01067.1| ribosomal protein L41 [Chlamydomonas reinhardtii]	gi|159476031|ref|XM_001696066.1|	60	2e-06	Chlamydomonas reinhardtii strain CC-503 cw92 mt+	sp|P62121|RL41_TOBAC	50.4	5e-10	60S ribosomal protein L41 OS=Nicotiana tabacum	--	--	--	--	--	K02928
Unigene4979	Alcohol dehydrogenase	CotAD_67233 (At_chr8)	284	11.8912	Up	1.45e-08	5.68e-07	gi|388518097|gb|AFK47110.1|	93.2	1e-22	unknown [Lotus japonicus]	gi|356560956|ref|XM_003548704.1|	105	2e-20	PREDICTED: Glycine max probable mannitol dehydrogenase-like (LOC100805140), mRNA	sp|Q6V4H0|10HGO_CATRO	85.5	3e-21	8-hydroxygeraniol dehydrogenase OS=Catharanthus roseus	BS_adhA	61.9	42	16	0	K00083
Unigene35660	NADH:ubiquinone oxidoreductase, subunit 1 protein	CotAD_46210 (Dt_chr12)	873	11.8375	Up	6.16e-24	9.43e-22	gi|325048718|dbj|BAJ79223.1|	211.5	1e-65	NADH dehydrogenase 1, partial (mitochondrion) [Pythium macrosporum]	gi|148907627|gb|EF677090.1|	87.7	2e-14	Picea sitchensis clone WS02761_J18 unknown mRNA	sp|P48899|NU1M_CYACA	210	4e-66	NADH-ubiquinone oxidoreductase chain 1 OS=Cyanidium caldarium	RP796	36.93	306	175	5	K03878
Unigene36690	Gibberellin regulated protein	CotAD_24113 (Dt_chr5)	425	11.6967	Up	5.64e-11	3.11e-09	gi|445069050|gb|AGE15499.1|	176.4	6e-57	GA-stimulated transcript-like protein 3 [Gossypium hirsutum]	gi|445069049|gb|KC147717.1|	163	2e-37	Gossypium hirsutum GA-stimulated transcript-like protein 3 (GASL3) mRNA, complete cds	sp|Q948Z4|SNAK1_SOLTU	121	6e-37	Snakin-1 OS=Solanum tuberosum	--	--	--	--	--	--
CL10859	Uncharacterized protein	CotAD_00487 (Dt_chr9)	1496	11.6763	Up	2.7e-36	6.7e-34	gi|315307493|gb|ADU04152.1|	61.2	1e-08	hypothetical protein [Gossypium hirsutum]	gi|312032571|gb|AC243138.1|	224	2e-55	Gossypium hirsutum clone MX030I08-jof, complete sequence	sp|Q9LNG5|PPP7L_ARATH	71.6	6e-13	Serine/threonine-protein phosphatase 7 long form homolog OS=Arabidopsis thaliana	--	--	--	--	--	--
CL377	Translation elongation factor	CotAD_43861 (Dt_chr12)	1672	11.6444	Up	1.3e-39	3.63e-37	gi|326492680|dbj|BAJ90196.1|	748.8	0	predicted protein [Hordeum vulgare subsp. vulgare]	gi|32979184|dbj|AK069160.1|	654	0	Oryza sativa Japonica Group cDNA clone:J023007E09, full insert sequence	sp|P17786|EF1A_SOLLC	699	0	Elongation factor 1-alpha OS=Solanum lycopersicum	YPR080w	78.96	461	97	2	K03231
Unigene35674	Mitochondrial carrier protein	CotAD_12488 (At_chr9)	741	11.4796	Up	4.23e-16	3.85e-14	gi|157168252|gb|ABV25600.1|	219.9	1e-69	putative mitochondrial ADP/ATP translocase [Lingulodinium polyedrum]	--	--	--	--	sp|P31692|ADT_PARKE	201	1e-63	ADP,ATP carrier protein OS=Parachlorella kessleri	--	--	--	--	--	K05863
Unigene35711	Uncharacterized protein	CotAD_04773 (At_chr4)	243	11.4157	Up	1.5e-05	0.000317828	gi|159487004|ref|XP_001701526.1|	57.4	1e-09	glyoxal or galactose oxidase [Chlamydomonas reinhardtii] >gi|158271587|gb|EDO97403.1| glyoxal or galactose oxidase [Chlamydomonas reinhardtii]	--	--	--	--	sp|Q9S740|AGP19_ARATH	52.4	1e-09	Lysine-rich arabinogalactan protein 19 OS=Arabidopsis thaliana	Rv2264c	36.71	79	46	4	K01115
Unigene34116	Alpha tubulin protein	CotAD_36835 (At_chr12)	338	11.3319	Up	4.67e-07	1.4e-05	gi|326527899|dbj|BAJ89001.1|	200.7	1e-62	predicted protein [Hordeum vulgare subsp. vulgare]	gi|42461344|emb|BX827132.1|	172	1e-40	Arabidopsis thaliana Full-length cDNA Complete sequence from clone GSLTLS12ZF11 of Adult vegetative tissue of strain col-0 of Arabidopsis thaliana (thale cress)	sp|P11481|TBA1_VOLCA	176	1e-54	Tubulin alpha-1/alpha-2 chain OS=Volvox carteri	SPBC16A3.15c	79.59	98	19	1	K07374
Unigene36784	Ribosomal protein	CotAD_26652 (At_chr9)	431	11.2328	Up	2.91e-08	1.09e-06	gi|159473469|ref|XP_001694856.1|	122.9	1e-35	acidic ribosomal protein P2 [Chlamydomonas reinhardtii] >gi|158276235|gb|EDP02008.1| acidic ribosomal protein P2 [Chlamydomonas reinhardtii]	gi|148275504|gb|EF570245.1|	63.9	1e-07	Racomitrium microcarpum microsatellite rami1 sequence	sp|Q9SLF7|RLA22_ARATH	113	3e-33	60S acidic ribosomal protein P2-2 OS=Arabidopsis thaliana	SPBP8B7.06	51.35	111	53	2	K02943
Unigene36691	Uncharacterized protein	CotAD_29745 (Dt_chr2)	350	11.2112	Up	9.35e-07	2.63e-05	gi|242066530|ref|XP_002454554.1|	51.6	1e-07	hypothetical protein SORBIDRAFT_04g033190 [Sorghum bicolor] >gi|241934385|gb|EES07530.1| hypothetical protein SORBIDRAFT_04g033190 [Sorghum bicolor]	--	--	--	--	sp|P21997|SSGP_VOLCA	69.7	4e-15	Sulfated surface glycoprotein 185 OS=Volvox carteri	Rv0312	37.65	85	40	4	K01115
CL1589	B3 DNA binding domain protein	CotAD_14996 (Dt_chr2 )	1046	11.1678	Up	3.29e-18	3.6e-16	gi|224120764|ref|XP_002318411.1|	98.6	1e-23	predicted protein [Populus trichocarpa] >gi|222859084|gb|EEE96631.1| predicted protein [Populus trichocarpa]	--	--	--	--	sp|O82595|NGA4_ARATH	47.8	5e-06	B3 domain-containing transcription factor NGA4 OS=Arabidopsis thaliana	--	--	--	--	--	--
CL709	Uncharacterized protein	CotAD_04950 (Dt_chr11)	307	11.1658	Up	7.5e-06	0.000172835	gi|147854093|emb|CAN83392.1|	125.9	2e-33	hypothetical protein VITISV_041406 [Vitis vinifera]	gi|312032549|gb|AC243116.1|	127	7e-27	Gossypium raimondii clone GR__Ba0066P11-hvl, complete sequence	sp|P10978|POLX_TOBAC	66.6	3e-14	Retrovirus-related Pol polyprotein from transposon TNT 1-94 OS=Nicotiana tabacum	--	--	--	--	--	K05356
Unigene36750	Ribosomal protein	CotAD_60126 (At_chr4)	423	11.1396	Up	1.17e-07	3.93e-06	gi|307102596|gb|EFN50867.1|	122.1	8e-35	hypothetical protein CHLNCDRAFT_12856, partial [Chlorella variabilis]	--	--	--	--	sp|Q9FFS8|RS102_ARATH	111	7e-32	40S ribosomal protein S10-2 OS=Arabidopsis thaliana	SPBP22H7.08	43.48	138	78	2	K02947
Unigene36723	Ribosomal protein	CotAD_70441 (Dt_chr12)	390	11.1255	Up	4.67e-07	1.4e-05	gi|449016469|dbj|BAM79871.1|	184.9	3e-58	40S ribosomal protein S4 [Cyanidioschyzon merolae strain 10D]	gi|151559133|dbj|AP006490.2|	60	2e-06	Cyanidioschyzon merolae strain 10D DNA, chromosome 8, complete genome	sp|O22424|RS4_MAIZE	174	2e-55	40S ribosomal protein S4 OS=Zea mays	YJR145c	64.34	129	46	0	K02987
CL10041	Bet v I domain protein	CotAD_05302 (At_chr11)	622	11.1041	Up	1.13e-10	5.99e-09	gi|255558063|ref|XP_002520060.1|	178.3	1e-55	conserved hypothetical protein [Ricinus communis] >gi|223540824|gb|EEF42384.1| conserved hypothetical protein [Ricinus communis]	--	--	--	--	sp|Q67A25|NCS_THLFG	89.4	5e-22	S-norcoclaurine synthase OS=Thalictrum flavum subsp. glaucum	--	--	--	--	--	--
Unigene36731	Translationally controlled tumour protein	CotAD_15524 (At_chr13)	815	11.0961	Up	1.09e-13	8.01e-12	gi|242063702|ref|XP_002453140.1|	115.2	4e-30	hypothetical protein SORBIDRAFT_04g000750 [Sorghum bicolor] >gi|241932971|gb|EES06116.1| hypothetical protein SORBIDRAFT_04g000750 [Sorghum bicolor]	--	--	--	--	sp|Q944W6|TCTP_BRAOL	112	9e-31	Translationally-controlled tumor protein homolog OS=Brassica oleracea	--	--	--	--	--	--
Unigene35311	Ribosomal protein	CotAD_41325 (Dt_chr5)	399	11.0926	Up	4.67e-07	1.4e-05	gi|323449640|gb|EGB05526.1|	67.8	1e-13	hypothetical protein AURANDRAFT_30567 [Aureococcus anophagefferens]	--	--	--	--	sp|P46293|RS16_GOSHI	63.5	1e-13	40S ribosomal protein S16 OS=Gossypium hirsutum	YMR143w	52.17	46	22	0	K02960
Unigene35418	Ribosomal protein	CotAD_51607 (At_chr7)	332	11.0529	Up	7.5e-06	0.000172585	gi|375267568|emb|CCD28234.1|	158.7	6e-48	Ribosomal protein L7a, partial [Plasmopara viticola]	--	--	--	--	sp|Q9LZH9|RL7A2_ARATH	138	6e-42	60S ribosomal protein L7a-2 OS=Arabidopsis thaliana	YLL045c	58.1	105	44	1	K02936
Unigene35933	Pentatricopeptide repeat protein	CotAD_59025 (At_chr13)	334	10.9568	Up	1.5e-05	0.000318535	gi|462398805|gb|EMJ04473.1|	56.6	6e-09	hypothetical protein PRUPE_ppa025467mg [Prunus persica]	gi|123689909|emb|AM446855.1|	258	3e-66	Vitis vinifera, whole genome shotgun sequence, contig VV78X110092.5, clone ENTAV 115	sp|Q9ZUT4|PP192_ARATH	97.8	4e-25	Pentatricopeptide repeat-containing protein At2g37320 OS=Arabidopsis thaliana	--	--	--	--	--	K15078
Unigene35299	Ribosomal protein	CotAD_74267 (At_chr10)	487	10.9363	Up	1.17e-07	3.92e-06	gi|326493984|dbj|BAJ85454.1|	250	8e-85	predicted protein [Hordeum vulgare subsp. vulgare] >gi|326522712|dbj|BAJ88402.1| predicted protein [Hordeum vulgare subsp. vulgare]	gi|332189094|gb|CP002684.1|	71.9	6e-10	Arabidopsis thaliana chromosome 1, complete sequence	sp|P34788|RS18_ARATH	212	2e-71	40S ribosomal protein S18 OS=Arabidopsis thaliana	SPCC1259.01c	68.09	141	45	0	K02964
Unigene36819	Ribosomal protein	CotAD_17421 (At_chr7)	430	10.9142	Up	9.35e-07	2.63e-05	gi|118487755|gb|ABK95701.1|	150.2	1e-43	unknown [Populus trichocarpa]	gi|460195729|gb|GABL01064946.1|	61.9	5e-07	TSA: Camelina sativa comp59236_c0_seq2 transcribed RNA sequence	sp|P50346|RLA0_SOYBN	139	4e-41	60S acidic ribosomal protein P0 OS=Glycine max	SPCC18.14c	53.66	123	56	1	K02941
Unigene35229	Ribosomal protein	CotAD_38380 (Dt_chr1)	357	10.8607	Up	1.5e-05	0.000317969	gi|388495360|gb|AFK35746.1|	113.6	4e-32	unknown [Lotus japonicus]	gi|388495359|gb|BT135951.1|	67.9	7e-09	Lotus japonicus clone JCVI-FLLj-13L7 unknown mRNA	sp|P35686|RS20_ORYSJ	107	5e-31	40S ribosomal protein S20 OS=Oryza sativa subsp. japonica	SPCC576.09	60.26	78	31	0	K02969
Unigene35263	Histone protein	CotAD_14371 (At_chr7)	471	10.8532	Up	4.67e-07	1.4e-05	gi|326493892|dbj|BAJ85408.1|	62.8	1e-10	predicted protein [Hordeum vulgare subsp. vulgare]	--	--	--	--	sp|Q08864|H11_VOLCA	48.9	2e-07	Histone H1-I OS=Volvox carteri	--	--	--	--	--	K11275
Unigene36768	ATP binding protein	CotAD_09973 (Dt_chr11)	339	10.8423	Up	3.01e-05	0.000587512	gi|302839117|ref|XP_002951116.1|	58.5	4e-10	hypothetical protein VOLCADRAFT_91594 [Volvox carteri f. nagariensis] >gi|300263811|gb|EFJ48010.1| hypothetical protein VOLCADRAFT_91594 [Volvox carteri f. nagariensis]	--	--	--	--	sp|Q9MEF2|YCF2_OENEH	59.7	1e-11	Protein ycf2 OS=Oenothera elata subsp. hookeri	XF1267	60.87	69	27	0	K11323
Unigene35303	Extensin protein	CotAD_71331 (Dt_chr10)	422	10.7894	Up	3.75e-06	9.22e-05	gi|224090371|ref|XP_002308977.1|	48.5	9e-06	predicted protein [Populus trichocarpa] >gi|222854953|gb|EEE92500.1| predicted protein [Populus trichocarpa]	--	--	--	--	sp|P24152|EXTN_SORBI	45.1	3e-06	Extensin OS=Sorghum bicolor	alr1329	36.73	98	59	3	K13171
Unigene35438	G-protein	CotAD_61131 (Dt_chr12)	591	10.7773	Up	2.91e-08	1.09e-06	gi|74272665|gb|ABA01128.1|	62.4	3e-10	G protein beta subunit-like polypeptide, partial [Chlamydomonas incerta]	gi|74272664|gb|DQ122897.1|	67.9	1e-08	Chlamydomonas incerta G protein beta subunit-like polypeptide (cblP) mRNA, partial cds	sp|P25387|GBLP_CHLRE	312	5e-108	Guanine nucleotide-binding protein subunit beta-like protein OS=Chlamydomonas reinhardtii	all0438_2	34.74	190	122	4	K14753
Unigene35288	Ribosomal protein	CotAD_60227 (At_chr11)	461	10.7398	Up	1.87e-06	4.91e-05	gi|22655533|gb|AAN04095.1|	199.5	4e-65	S15 ribosomal protein [Dunaliella tertiolecta] >gi|22655535|gb|AAN04096.1| S15 ribosomal protein [Dunaliella tertiolecta]	gi|195605679|gb|EU952552.1|	93.7	2e-16	Zea mays clone 1283542 40S ribosomal protein S15 mRNA, complete cds	sp|Q945U1|RS15_ELAOL	196	1e-65	40S ribosomal protein S15 OS=Elaeis oleifera	SPAC1071.07c	70.73	123	36	0	K02958
Unigene35208	F-box domain protein	CotAD_15496 (At_chr1)	562	10.7296	Up	1.17e-07	3.93e-06	gi|225450743|ref|XP_002279225.1|	188	3e-58	PREDICTED: F-box protein PP2-B15-like [Vitis vinifera]	gi|224123019|ref|XM_002318938.1|	63.9	2e-07	Populus trichocarpa predicted protein, mRNA	sp|O80494|P2B15_ARATH	122	2e-34	F-box protein PP2-B15 OS=Arabidopsis thaliana	--	--	--	--	--	--
Unigene35171	Ribosomal protein	CotAD_11260 (At_chr1)	492	10.7199	Up	9.35e-07	2.62e-05	gi|6094086|sp|O65353.1|RL5_HELAN	254.6	1e-84	RecName: Full=60S ribosomal protein L5 >gi|3153904|gb|AAC17448.1| RPL5A-related protein [Helianthus annuus]	gi|238014019|gb|BT087692.1|	60	2e-06	Zea mays full-length cDNA clone ZM_BFb0159K23 mRNA, complete cds	sp|O65353|RL5_HELAN	254	4e-86	60S ribosomal protein L5 OS=Helianthus annuus	YPL131w	65.64	163	56	0	K02932
Unigene35553	Ribosomal protein	CotAD_05166 (Dt_chr7)	498	10.7024	Up	9.35e-07	2.62e-05	gi|326518184|dbj|BAK07344.1|	179.1	3e-56	predicted protein [Hordeum vulgare subsp. vulgare]	--	--	--	--	sp|Q943F3|RL18A_ORYSJ	151	4e-47	60S ribosomal protein L18a OS=Oryza sativa subsp. japonica	YOR312c	53.62	138	63	1	K02882
Unigene13463	Cytochrome c oxidase	CotAD_30815 (At_chr13)	546	10.6401	Up	4.67e-07	1.4e-05	gi|412994388|emb|CCO13964.1|	216.1	1e-69	cytochrome c oxidase subunit 3 [Bathycoccus prasinos]	gi|384034956|gb|JQ736809.1|	73.8	2e-10	Pyropia yezoensis voucher RZ-58 mitochondrion, complete genome	sp|P26858|COX3_MARPO	209	2e-68	Cytochrome c oxidase subunit 3 OS=Marchantia polymorpha	BMEI1462	51.34	187	83	1	K02262
Unigene36975	Leucine-rich repeat-containing protein	CotAD_26069 (Dt_chr12)	443	10.6368	Up	7.5e-06	0.000172377	gi|449015697|dbj|BAM79099.1|	51.2	1e-06	similar to trefoil factor [Cyanidioschyzon merolae strain 10D]	--	--	--	--	sp|Q9SN46|LRX5_ARATH	47	1e-06	Leucine-rich repeat extensin-like protein 5 OS=Arabidopsis thaliana	--	--	--	--	--	--
Unigene36756	Ribosomal protein	CotAD_69695 (Dt_chr7)	483	10.5945	Up	3.75e-06	9.22e-05	gi|301122631|ref|XP_002909042.1|	240	1e-79	40S ribosomal protein S6 [Phytophthora infestans T30-4] >gi|262099804|gb|EEY57856.1| 40S ribosomal protein S6 [Phytophthora infestans T30-4]	gi|224009667|ref|XM_002293756.1|	61.9	6e-07	Thalassiosira pseudonana CCMP1335 RS6, ribosomal protein 6 (RS6), mRNA	sp|Q9M3V8|RS6_ASPOF	213	9e-71	40S ribosomal protein S6 OS=Asparagus officinalis	SPAPB1E7.12	72.33	159	44	0	K02991
Unigene35147	Ribosomal protein	CotAD_29481 (Dt_chr9)	405	10.5856	Up	3.01e-05	0.000587151	gi|326509349|dbj|BAJ91591.1|	228.8	4e-76	predicted protein [Hordeum vulgare subsp. vulgare]	--	--	--	--	sp|Q93VG5|RS81_ARATH	179	3e-58	40S ribosomal protein S8-1 OS=Arabidopsis thaliana	YER102w	64.89	131	46	0	K02995
CL8087	Serine hydroxymethyltransferase	CotAD_11334 (Dt_chr6)	493	10.565	Up	3.75e-06	9.23e-05	gi|356560849|ref|XP_003548699.1|	72	2e-14	PREDICTED: LOW QUALITY PROTEIN: serine hydroxymethyltransferase, mitochondrial-like [Glycine max]	gi|351724372|ref|NM_001251406.1|	87.7	1e-14	Glycine max serine hydroxymethyltransferase 4 (LOC100305381), mRNA >gi|222142534|gb|EU912422.1| Glycine max serine hydroxymethyltransferase 4 mRNA, complete cds	sp|P49358|GLYN_FLAPR	58.2	2e-10	Serine hydroxymethyltransferase 2, mitochondrial OS=Flaveria pringlei	aq_479	74.29	35	9	0	K00600
Unigene36794	Uncharacterized protein	CotAD_55219 (Dt_chr9)	960	10.5629	Up	2.82e-11	1.61e-09	gi|428167586|gb|EKX36543.1|	53.9	3e-06	hypothetical protein GUITHDRAFT_165730 [Guillardia theta CCMP2712]	--	--	--	--	sp|P93203|MFP1_SOLLC	54.3	5e-08	MAR-binding filament-like protein 1 OS=Solanum lycopersicum	MK0690	24.61	256	159	6	K06675
Unigene37007	Argonaute/Dicer protein	CotAD_48393 (Dt_chr9)	431	10.4959	Up	3.01e-05	0.000586911	gi|303281156|ref|XP_003059870.1|	55.8	3e-08	predicted protein [Micromonas pusilla CCMP1545] >gi|226458525|gb|EEH55822.1| predicted protein [Micromonas pusilla CCMP1545]	--	--	--	--	sp|O04379|AGO1_ARATH	52.8	9e-09	Protein argonaute 1 OS=Arabidopsis thaliana	--	--	--	--	--	K13199
Unigene14299	Terpene synthase	CotAD_00781 (Dt_chr3)	969	10.3744	Up	4.52e-10	2.23e-08	gi|336318891|gb|AEI52902.1|	300.1	3e-96	terpene synthase 2 [Populus trichocarpa]	gi|359496693|ref|XM_002264098.2|	67.9	2e-08	PREDICTED: Vitis vinifera (E,E)-alpha-farnesene synthase-like (LOC100246686), mRNA	sp|Q84LB2|AFS1_MALDO	283	3e-91	(E,E)-alpha-farnesene synthase OS=Malus domestica	--	--	--	--	--	K07385
Unigene37141	Ribosomal protein	CotAD_22643 (Dt_chr4)	532	10.3726	Up	7.5e-06	0.000172794	gi|168057299|ref|XP_001780653.1|	124	2e-35	predicted protein [Physcomitrella patens subsp. patens] >gi|162667921|gb|EDQ54539.1| predicted protein [Physcomitrella patens subsp. patens]	--	--	--	--	sp|Q9FE58|RL223_ARATH	113	1e-32	60S ribosomal protein L22-3 OS=Arabidopsis thaliana	--	--	--	--	--	K02891
Unigene18775	Leucine-rich repeat	CotAD_45539 (Dt_chr1)	668	10.1267	Up	3.75e-06	9.23e-05	gi|302848243|ref|XP_002955654.1|	50.4	6e-06	hypothetical protein VOLCADRAFT_96536 [Volvox carteri f. nagariensis] >gi|300259063|gb|EFJ43294.1| hypothetical protein VOLCADRAFT_96536 [Volvox carteri f. nagariensis]	--	--	--	--	sp|Q7Y180|AN322_ORYSJ	49.7	3e-07	Acidic leucine-rich nuclear phosphoprotein 32-related protein 2 OS=Oryza sativa subsp. japonica	--	--	--	--	--	K14559
Unigene6538	Ribonuclease	CotAD_24382 (At_chr10)	862	9.75889	Up	3.75e-06	9.22e-05	gi|23616980|dbj|BAC20680.1|	104	1e-24	putative aleurone ribonuclease [Oryza sativa Japonica Group] >gi|125601186|gb|EAZ40762.1| hypothetical protein OsJ_25235 [Oryza sativa Japonica Group]	--	--	--	--	sp|Q40381|RNS7_NICAL	75.9	3e-16	Ribonuclease S-7 OS=Nicotiana alata	mll1611	28.99	138	87	6	K01166
Unigene15796	FAD linked oxidase	CotAD_27992 (Dt_chr11)	930	9.47938	Up	1.5e-05	0.000318322	gi|358346111|ref|XP_003637115.1|	308.9	7e-100	Reticuline oxidase [Medicago truncatula] >gi|355503050|gb|AES84253.1| Reticuline oxidase [Medicago truncatula]	gi|224151674|ref|XM_002337096.1|	67.9	2e-08	Populus trichocarpa predicted protein, mRNA	sp|A6P6V9|CBDAS_CANSA	224	2e-69	Cannabidiolic acid synthase OS=Cannabis sativa	BS_yvdP	28.17	142	101	5	--
CL592	Uncharacterized protein	CotAD_47063 (Dt_chr11)	441	9.32475	Up	3.91e-191	7.61e-188	gi|7406661|emb|CAB85624.1|	55.8	2e-08	putative proline-rich cell wall protein [Vitis vinifera]	--	--	--	--	sp|P08297|NO75_SOYBN	53.9	3e-09	Early nodulin-75 OS=Glycine max	--	--	--	--	--	K12831
CL567	Selenium-binding protein	CotAD_36205 (Dt_chr11)	1065	6.42842	Up	5.31e-25	8.56e-23	gi|356525197|ref|XP_003531213.1|	495.7	1e-173	PREDICTED: selenium-binding protein 2 [Glycine max]	gi|15485719|emb|AJ401228.1|	155	1e-34	Medicago sativa mRNA for selenium binding protein (sbp gene)	sp|O23264|SEBP1_ARATH	463	2e-162	Selenium-binding protein 1 OS=Arabidopsis thaliana	--	--	--	--	--	--
CL7059	Peptidase	CotAD_13889 (At_chr3 )	1466	6.37771	Up	3.3e-47	1.17e-44	gi|462424248|gb|EMJ28511.1|	54.3	9e-89	hypothetical protein PRUPE_ppa016553mg [Prunus persica]	gi|156622111|gb|EU103513.1|	60	7e-06	Gossypium exiguum isolate GE14_449583 LINE reverse transcriptase gene, partial sequence	sp|P93295|M310_ARATH	126	2e-34	Uncharacterized mitochondrial protein AtMg00310 OS=Arabidopsis thaliana	--	--	--	--	--	K13148
Unigene17269	Glutathione S-transferase	CotAD_13974 (Dt_chr13)	754	4.52687	Up	1.52e-06	4.07e-05	gi|29419948|gb|AAO61855.1|	331.3	2e-114	glutathione S-transferase U2 [Malva pusilla]	gi|29419947|gb|AY206002.1|	143	3e-31	Malva pusilla glutathione S-transferase U2 mRNA, complete cds	sp|P25317|GSTXA_TOBAC	328	8e-115	Probable glutathione S-transferase parA OS=Nicotiana tabacum	NMB1953	29.25	147	101	3	K00799
Unigene7927	Transferase	CotAD_12734 (At_chr13)	1495	4.42903	Up	1.13e-61	5.71e-59	gi|224146712|ref|XP_002326109.1|	448.7	4e-153	predicted protein [Populus trichocarpa] >gi|222862984|gb|EEF00491.1| predicted protein [Populus trichocarpa]	gi|224148196|ref|XM_002336571.1|	69.9	7e-09	Populus trichocarpa predicted protein, mRNA	sp|Q9ZWB4|3AT1_ARATH	358	2e-119	Coumaroyl-CoA:anthocyanidin 3-O-glucoside-6"-O-coumaroyltransferase 1 OS=Arabidopsis thaliana	--	--	--	--	--	K14329
CL8819	Methyltransferase	CotAD_14031 (Dt_chr13)	1524	4.18653	Up	1.35e-258	4.14e-255	gi|91694293|gb|ABE41798.1|	630.9	0	gamma-tocopherol methyltransferase [Gossypium hirsutum]	gi|91694292|gb|DQ456880.1|	1622	0	Gossypium hirsutum gamma-tocopherol methyltransferase (TMT) mRNA, complete cds	sp|Q6ZIK0|GTOMC_ORYSJ	457	1e-159	Probable tocopherol O-methyltransferase, chloroplastic OS=Oryza sativa subsp. japonica	sll0418	33.23	322	201	10	K05928
Unigene18406	Lipase	CotAD_13398 (Dt_chr9 )	1249	4.04083	Up	1.28e-26	2.22e-24	gi|224065755|ref|XP_002301955.1|	503.1	2e-177	predicted protein [Populus trichocarpa] >gi|222843681|gb|EEE81228.1| predicted protein [Populus trichocarpa]	gi|317106587|dbj|AP011961.1|	103	4e-19	Jatropha curcas DNA, clone: JHL20J20, complete sequence	sp|Q94CH6|EXL3_ARATH	450	4e-158	GDSL esterase/lipase EXL3 OS=Arabidopsis thaliana	all3634	24.07	349	256	12	K00514
Unigene12215	Glutathione S-transferase	CotAD_18896 (At_chr6)	800	4.00273	Up	9.99e-12	6e-10	gi|195973264|gb|ABW69659.2|	310.8	5e-106	glutathione S-transferase [Gossypium hirsutum]	gi|195973263|gb|EU074792.2|	254	1e-64	Gossypium hirsutum glutathione S-transferase (GST) mRNA, complete cds	sp|Q9SR36|GSTU8_ARATH	251	2e-84	Glutathione S-transferase U8 OS=Arabidopsis thaliana	HI1441	28.57	140	100	2	K00799
Unigene9170	AP2/ERF domain protein	CotAD_43224 (Dt_chr8)	874	4.00219	Up	3.57e-08	1.32e-06	gi|225456495|ref|XP_002280924.1|	244.2	3e-78	PREDICTED: ethylene-responsive transcription factor ERF114-like [Vitis vinifera]	gi|470125054|ref|XM_004298474.1|	161	2e-36	PREDICTED: Fragaria vesca subsp. vesca uncharacterized LOC101309928 (LOC101309928), mRNA	sp|Q9FH54|EF114_ARATH	203	8e-65	Ethylene-responsive transcription factor ERF114 OS=Arabidopsis thaliana	--	--	--	--	--	K09286
CL10698	Nuclease	CotAD_15078 (Dt_chr2)	860	3.81024	Up	4.51e-07	1.35e-05	gi|255572090|ref|XP_002526985.1|	63.2	8e-10	Nuclease S1 precursor, putative [Ricinus communis] >gi|223533620|gb|EEF35357.1| Nuclease S1 precursor, putative [Ricinus communis]	gi|256537597|gb|GQ394652.1|	222	5e-55	Gossypium hirsutum cultivar Deltapine 90 clone MONCS1675 SSR marker DC40175 genomic sequence	sp|Q9C9G4|ENDO2_ARATH	321	1e-110	Endonuclease 2 OS=Arabidopsis thaliana	--	--	--	--	--	--
CL2973	Squalene epoxidase	CotAD_15842 (At_chr8)	202	3.64667	Up	2.97e-06	7.45e-05	gi|255645043|gb|ACU23021.1|	100.5	1e-26	unknown [Glycine max]	gi|62945914|gb|AY995182.1|	58	3e-06	Datura innoxia squalene monooxygenase mRNA, complete cds	sp|O48651|ERG1_PANGI	97.1	2e-25	Squalene monooxygenase OS=Panax ginseng	SPBC713.12	35.38	65	42	0	K00511
Unigene35918	1-aminocyclopropane-1-carboxylate synthase	CotAD_34312 (At_chr11)	539	3.46182	Up	1.91e-05	0.000392564	gi|255579517|ref|XP_002530601.1|	289.7	8e-96	acc synthase, putative [Ricinus communis] >gi|223529849|gb|EEF31781.1| acc synthase, putative [Ricinus communis]	gi|4001617|dbj|AB010102.1|	119	3e-24	Malus x domestica gene for 1-aminocyclopropane-1-carboxylate synthase, complete cds	sp|Q42881|1A13_SOLLC	280	1e-93	1-aminocyclopropane-1-carboxylate synthase 3 OS=Solanum lycopersicum	SMc04323	24.84	157	113	4	K01762
Unigene41866	Orotidine 5'-phosphate decarboxylase	CotAD_28104 (At_chr13)	231	3.42411	Up	8.85e-16	7.82e-14	gi|470142884|ref|XP_004307120.1|	89	6e-21	PREDICTED: uridine 5&apos;-monophosphate synthase-like [Fragaria vesca subsp. vesca]	gi|470142883|ref|XM_004307072.1|	172	1e-40	PREDICTED: Fragaria vesca subsp. vesca uridine 5'-monophosphate synthase-like (LOC101310257), mRNA	sp|Q42586|UMPS_ARATH	83.2	2e-20	Uridine 5'-monophosphate synthase OS=Arabidopsis thaliana	alr2945_2	43.86	57	32	0	K13421
CL1119	Plant peroxidase	CotAD_54288 (Dt_chr11)	1117	3.30011	Up	2.59e-12	1.66e-10	gi|211906538|gb|ACJ11762.1|	489.6	2e-173	class III peroxidase [Gossypium hirsutum]	gi|211906537|gb|FJ415216.1|	1602	0	Gossypium hirsutum clone Ghpox5 class III peroxidase (POX5) mRNA, complete cds	sp|P22195|PER1_ARAHY	400	6e-140	Cationic peroxidase 1 OS=Arachis hypogaea	--	--	--	--	--	K00430
Unigene26717	Allergen V5/Tpx-1-related	CotAD_27707 (At_chr4 )	698	3.26152	Up	1.1e-13	8.07e-12	gi|224105795|ref|XP_002313934.1|	248.4	6e-83	predicted protein [Populus trichocarpa] >gi|222850342|gb|EEE87889.1| predicted protein [Populus trichocarpa]	gi|115417249|emb|CT029735.1|	67.9	1e-08	Poplar cDNA sequences	sp|P33154|PR1_ARATH	216	9e-72	Pathogenesis-related protein 1 OS=Arabidopsis thaliana	YJL078c_1	45.11	133	69	6	K13449
Unigene21980	Drug/metabolite transporter	CotAD_50242 (Dt_chr9)	1381	3.2024	Up	5.21e-28	9.59e-26	gi|224082268|ref|XP_002306625.1|	514.2	0	predicted protein [Populus trichocarpa] >gi|222856074|gb|EEE93621.1| predicted protein [Populus trichocarpa]	gi|357461560|ref|XM_003601014.1|	149	9e-33	Medicago truncatula Auxin-induced protein 5NG4 (MTR_3g072560) mRNA, complete cds	sp|Q9SUF1|WTR31_ARATH	463	2e-162	WAT1-related protein At4g08290 OS=Arabidopsis thaliana	CAC1538	24.48	290	214	8	--
Unigene35758	flowering locus T-like protein	CotAD_04102 (Dt_chr5)	694	3.14007	Up	4.06e-09	1.74e-07	gi|302140575|gb|ADK95113.1|	360.1	6e-127	flowering locus T-like protein [Gossypium hirsutum] >gi|363498047|gb|AEW24444.1| flowering locus T-like protein 1 [Gossypium barbadense]	gi|302140574|gb|HM631972.1|	1025	0	Gossypium hirsutum cultivar Xinluzao 33 flowering locus T-like protein (FTL) mRNA, complete cds >gi|363498046|gb|JN400883.1| Gossypium barbadense flowering locus T-like protein 1 (FTL1) mRNA, complete cds	sp|Q93WI9|HD3A_ORYSJ	310	9e-109	Protein HEADING DATE 3A OS=Oryza sativa subsp. japonica	--	--	--	--	--	--
CL3004	Glycine-rich protein	CotAD_54527 (Dt_chr1)	616	3.07309	Up	5.38e-16	4.83e-14	gi|383932362|gb|AFH57278.1|	111.3	1e-29	glycine rich protein [Gossypium hirsutum]	--	--	--	--	sp|Q9ZSJ6|GRP3S_ARATH	75.5	9e-18	Glycine-rich protein 3 short isoform OS=Arabidopsis thaliana	SPAC140.02	71.05	38	9	2	K12890
Unigene2589	Zinc/iron permease	CotAD_00274 (Dt_chr9)	501	3.00245	Up	1.06e-06	2.93e-05	gi|425918378|gb|AFY11956.1|	203.8	4e-63	zinc transporter 4 [Gossypium hirsutum] >gi|425918380|gb|AFY11957.1| zinc transporter 4 [Gossypium hirsutum]	gi|425918379|gb|JX852635.1|	993	0	Gossypium hirsutum zinc transporter 4 (ZIP4) gene, complete cds	sp|O04089|ZIP4_ARATH	172	7e-53	Zinc transporter 4, chloroplastic OS=Arabidopsis thaliana	--	--	--	--	--	K14709
Unigene25283	Membrane attack complex component/perforin (MACPF) domain	CotAD_24210 (Dt_chr7)	820	2.94145	Up	4.83e-05	0.000890373	gi|255584977|ref|XP_002533200.1|	385.6	1e-134	conserved hypothetical protein [Ricinus communis] >gi|223526998|gb|EEF29192.1| conserved hypothetical protein [Ricinus communis]	gi|356527854|ref|XM_003532474.1|	73.8	3e-10	PREDICTED: Glycine max uncharacterized protein LOC100786229 (LOC100786229), mRNA	sp|Q8L612|MACP1_ARATH	309	1e-101	MACPF domain-containing protein At1g14780 OS=Arabidopsis thaliana	--	--	--	--	--	--
Unigene35959	Bicarbonate transporter	CotAD_49611 (Dt_chr9)	327	2.94106	Up	4.83e-05	0.000890546	gi|255553045|ref|XP_002517565.1|	183	4e-54	Boron transporter, putative [Ricinus communis] >gi|223543197|gb|EEF44729.1| Boron transporter, putative [Ricinus communis]	gi|224073769|ref|XM_002304128.1|	176	9e-42	Populus trichocarpa anion exchanger family protein, mRNA	sp|Q9SUU1|BOR7_ARATH	146	3e-42	Probable boron transporter 7 OS=Arabidopsis thaliana	--	--	--	--	--	--
Unigene42018	Heat shock protein	CotAD_34052 (At_chr5 )	677	2.78034	Up	7.17e-09	2.96e-07	gi|462417161|gb|EMJ21898.1|	131.7	1e-34	hypothetical protein PRUPE_ppa021015mg [Prunus persica]	--	--	--	--	sp|P04795|HSP15_SOYBN	59.3	4e-11	17.6 kDa class I heat shock protein OS=Glycine max	SMa1118	26.79	112	73	1	K13993
CL10235	Zinc/iron permease	CotAD_05147 (Dt_chr7)	1571	2.76167	Up	1.52e-42	4.62e-40	gi|225464748|ref|XP_002264621.1|	515.4	1e-180	PREDICTED: zinc transporter 5 isoform 1 [Vitis vinifera]	gi|238769998|dbj|AB505626.1|	137	4e-29	Nicotiana tabacum NtZIP1 mRNA for metal transporter, complete cds	sp|O23039|ZIP5_ARATH	392	8e-134	Zinc transporter 5 OS=Arabidopsis thaliana	ECU09g0740	21.75	331	238	13	K14709
Unigene21100	Arginine decarboxylase	CotAD_19166 (At_chr12)	287	2.70313	Up	3.32e-05	0.000639838	gi|24745898|dbj|BAC23039.1|	144.8	6e-44	arginine decarboxylase [Solanum tuberosum]	gi|183178877|gb|EU431331.1|	73.8	8e-11	Malus hupehensis arginine decarboxylase mRNA, complete cds	sp|Q39827|SPE1_SOYBN	146	2e-42	Arginine decarboxylase OS=Glycine max	slr0662	43.24	74	42	1	K01583
Unigene26958	Zinc finger, CCCH-type protein	CotAD_30244 (At_chr6)	1040	2.675	Up	5e-09	2.12e-07	gi|359478832|ref|XP_002277632.2|	281.6	1e-87	PREDICTED: zinc finger CCCH domain-containing protein 66-like isoform 1 [Vitis vinifera]	gi|359478831|ref|XM_002277596.2|	83.8	3e-13	PREDICTED: Vitis vinifera zinc finger CCCH domain-containing protein 66-like, transcript variant 1 (LOC100265670), mRNA	sp|Q9XEE6|C3H29_ARATH	100	3e-23	Zinc finger CCCH domain-containing protein 29 OS=Arabidopsis thaliana	--	--	--	--	--	K05857
Unigene34563	Zinc/iron permease	CotAD_59604 (At_chr11)	702	2.62161	Up	4.49e-14	3.41e-12	gi|296087548|emb|CBI34137.3|	161.8	1e-48	unnamed protein product [Vitis vinifera]	gi|359494679|ref|XM_003634773.1|	93.7	2e-16	PREDICTED: Vitis vinifera zinc transporter 1-like, transcript variant 2 (LOC100263894), mRNA	sp|Q9SLG3|ZIP3_ARATH	145	8e-42	Zinc transporter 3 OS=Arabidopsis thaliana	--	--	--	--	--	K14709
Unigene19735	Zinc/iron permease	CotAD_75734 (Dt_chr2)	665	2.58747	Up	1.59e-06	4.24e-05	gi|255582726|ref|XP_002532140.1|	318.2	1e-107	zinc/iron transporter, putative [Ricinus communis] >gi|223528176|gb|EEF30239.1| zinc/iron transporter, putative [Ricinus communis]	gi|312032566|gb|AC243133.1|	1021	0	Gossypium hirsutum clone MX015E15-jok, complete sequence	sp|O81123|ZIP1_ARATH	253	8e-84	Zinc transporter 1 OS=Arabidopsis thaliana	--	--	--	--	--	K14709
CL3232	proline-rich protein	CotAD_66419 (At_chr11)	970	2.4893	Up	6.4e-164	1.09e-160	gi|2829206|gb|AAC00500.1|	233.4	1e-73	proline-rich protein precursor [Gossypium hirsutum]	gi|119888005|gb|EF095708.1|	1019	0	Gossypium hirsutum proline-rich protein (PRPL) mRNA, complete cds	sp|P13993|PRP2_SOYBN	153	5e-45	Repetitive proline-rich cell wall protein 2 OS=Glycine max	PA0197	37.82	119	73	4	K14709
Unigene25455	copper transporter	CotAD_68167 (At_chr5)	510	2.48801	Up	3.87e-09	1.67e-07	gi|470148326|ref|XP_004309719.1|	171	1e-53	PREDICTED: copper transporter 1-like [Fragaria vesca subsp. vesca]	gi|449510899|ref|XM_004163757.1|	75.8	4e-11	PREDICTED: Cucumis sativus copper transporter 1-like, transcript variant 2 (LOC101224566), mRNA	sp|Q39065|COPT1_ARATH	156	4e-49	Copper transporter 1 OS=Arabidopsis thaliana	--	--	--	--	--	K14686
Unigene3360	Uncharacterised conserved protein	CotAD_69076 (Dt_chr1)	1459	2.40124	Up	1.29e-24	2.04e-22	gi|225447614|ref|XP_002273270.1|	461.5	2e-159	PREDICTED: uncharacterized protein LOC100258038 [Vitis vinifera]	gi|359483456|ref|XM_002267858.2|	141	2e-30	PREDICTED: Vitis vinifera uncharacterized LOC100246969 (LOC100246969), mRNA	sp|Q94BT2|AIR12_ARATH	95.5	4e-22	Auxin-induced in root cultures protein 12 OS=Arabidopsis thaliana	--	--	--	--	--	--
CL9145	Zinc finger	CotAD_46075 (Dt_chr11)	792	2.36541	Up	5.15e-06	0.000122906	gi|224113971|ref|XP_002316631.1|	101.7	1e-23	predicted protein [Populus trichocarpa] >gi|222859696|gb|EEE97243.1| predicted protein [Populus trichocarpa]	gi|256536733|gb|GQ393788.1|	200	2e-48	Gossypium hirsutum cultivar Deltapine 33 B clone MONCS0753 SSR marker CGR5843 genomic sequence	sp|Q9FZA4|DOF14_ARATH	127	4e-35	Dof zinc finger protein DOF1.4 OS=Arabidopsis thaliana	--	--	--	--	--	--
Unigene36589	Uncharacterised protein	CotAD_49335 (At_chr8 )	459	2.32455	Up	9.26e-08	3.18e-06	gi|462424248|gb|EMJ28511.1|	60.1	1e-29	hypothetical protein PRUPE_ppa016553mg [Prunus persica]	gi|156622190|gb|EU103592.1|	69.9	2e-09	Gossypium exiguum isolate GE96_449761 LINE reverse transcriptase gene, partial sequence	sp|P92555|M1250_ARATH	53.1	1e-09	Uncharacterized mitochondrial protein AtMg01250 OS=Arabidopsis thaliana	--	--	--	--	--	K12619
Unigene8787	RAG1-activating protein-1-related	CotAD_20832 (Dt_chr12)	1201	2.32455	Up	8.74e-26	1.46e-23	gi|297811437|ref|XP_002873602.1|	373.6	1e-127	nodulin MtN3 family protein [Arabidopsis lyrata subsp. lyrata] >gi|297319439|gb|EFH49861.1| nodulin MtN3 family protein [Arabidopsis lyrata subsp. lyrata]	gi|35187463|gb|AY375342.1|	1467	0	Gossypium barbadense fiber protein Fb31 mRNA, partial cds	sp|Q9FY94|SWT15_ARATH	369	2e-127	Bidirectional sugar transporter SWEET15 OS=Arabidopsis thaliana	--	--	--	--	--	K15382
CL2513	Plant trans-membrane protein	CotAD_03192 (Dt_chr6)	1911	2.30452	Up	1.41e-19	1.67e-17	gi|255540689|ref|XP_002511409.1|	325.9	1e-105	conserved hypothetical protein [Ricinus communis] >gi|223550524|gb|EEF52011.1| conserved hypothetical protein [Ricinus communis]	gi|470130003|ref|XM_004300849.1|	121	3e-24	PREDICTED: Fragaria vesca subsp. vesca CASP-like protein At2g36330-like (LOC101294082), mRNA	sp|Q84WP5|CSPL8_ARATH	269	1e-85	CASP-like protein At2g36330 OS=Arabidopsis thaliana	SMc04083	36.73	196	122	5	K01673
CL3915	Cytochrome P450	CotAD_56654 (Dt_chr11)	1670	2.27942	Up	2.88e-09	1.27e-07	gi|225431217|ref|XP_002272644.1|	847.4	0	PREDICTED: cytochrome P450 84A1 [Vitis vinifera]	gi|153869430|gb|EU041752.1|	214	2e-52	Leucaena leucocephala Cald5H mRNA, complete cds	sp|Q42600|C84A1_ARATH	797	0	Cytochrome P450 84A1 OS=Arabidopsis thaliana	BH0579	25.17	449	329	11	K09755
CL5405	PGR5-like protein	CotAD_28030 (Dt_chr8)	440	2.27681	Up	2e-27	3.59e-25	gi|462406934|gb|EMJ12398.1|	80.9	2e-17	hypothetical protein PRUPE_ppa008744mg [Prunus persica]	gi|359474269|ref|XM_002282084.2|	81.8	5e-13	PREDICTED: Vitis vinifera PGR5-like protein 1A, chloroplastic-like (LOC100242824), mRNA	sp|Q8H112|PGL1A_ARATH	72.8	6e-16	PGR5-like protein 1A, chloroplastic OS=Arabidopsis thaliana	--	--	--	--	--	--
CL1109	Aminotransferase class	CotAD_33733 (At_chr1)	1340	2.18321	Up	1.84e-09	8.37e-08	gi|356496283|ref|XP_003516998.1|	585.5	0	PREDICTED: alanine--glyoxylate aminotransferase 2 homolog 2, mitochondrial [Glycine max]	gi|357506540|ref|XM_003623511.1|	325	7e-86	Medicago truncatula Alanine glyoxylate aminotransferase-like protein (MTR_7g072420) mRNA, complete cds	sp|Q9SR86|AGT23_ARATH	556	0	Alanine--glyoxylate aminotransferase 2 homolog 3, mitochondrial OS=Arabidopsis thaliana	SMc00675_2	44.89	323	168	4	K00827
CL383	ABC transporter	CotAD_15963 (At_chr1)	401	2.16183	Up	3.04e-09	1.34e-07	gi|89357199|gb|ABD72482.1|	164.5	2e-46	MRP-like ABC transporter protein [Gossypium barbadense]	gi|89357198|gb|DQ359122.1|	755	0	Gossypium barbadense MRP-like ABC transporter protein mRNA, partial cds	sp|Q9LK64|AB3C_ARATH	135	1e-37	ABC transporter C family member 3 OS=Arabidopsis thaliana	SPAC3F10.11c	52.56	78	37	0	K05666
Unigene8736	Patatin	CotAD_02434 (Dt_chr5)	1353	2.11813	Up	3.12e-22	4.31e-20	gi|462398809|gb|EMJ04477.1|	488.4	8e-171	hypothetical protein PRUPE_ppa025529mg [Prunus persica]	gi|460375274|ref|XM_004233384.1|	149	9e-33	PREDICTED: Solanum lycopersicum patatin group A-3-like (LOC101264485), mRNA	sp|Q2MY36|PAT15_SOLTU	298	1e-97	Patatin-15 OS=Solanum tuberosum	all2302	30.37	270	174	7	--
CL11385	Short-chain dehydrogenase/reductase	CotAD_25771 (Dt_chr1)	1064	2.12976	Up	1.54e-20	1.97e-18	gi|224130904|ref|XP_002320953.1|	411.8	7e-144	predicted protein [Populus trichocarpa] >gi|222861726|gb|EEE99268.1| predicted protein [Populus trichocarpa]	gi|359480209|ref|XM_002272906.2|	97.6	2e-17	PREDICTED: Vitis vinifera momilactone A synthase-like (LOC100250275), mRNA	sp|Q94K41|SDR3B_ARATH	336	9e-116	Short-chain dehydrogenase reductase 3b OS=Arabidopsis thaliana	CC0094	37.4	262	152	5	K13070
Unigene13782	Subtilisin-related	CotAD_33861 (Dt_chr13)	1254	2.09017	Up	5.83e-11	3.21e-09	gi|462416699|gb|EMJ21436.1|	353.2	1e-113	hypothetical protein PRUPE_ppa001918mg [Prunus persica]	gi|256536812|gb|GQ393867.1|	159	9e-36	Gossypium hirsutum cultivar Deltapine 33 B clone MONCS0832 SSR marker CGR6014 genomic sequence	sp|O65351|SUBL_ARATH	168	8e-46	Subtilisin-like protease OS=Arabidopsis thaliana	BH0831	33.51	194	124	7	--
Unigene16866	Decarboxylase	CotAD_08998 (At_chr7)	1640	2.03848	Up	8.8e-06	0.000197391	gi|74273641|gb|ABA01488.1|	745.7	0	tryptophan decarboxylase [Gossypium hirsutum]	gi|74273640|gb|DQ122187.1|	2375	0	Gossypium hirsutum tryptophan decarboxylase mRNA, partial cds	sp|P17770|DDC_CATRO	691	0	Aromatic-L-amino-acid decarboxylase OS=Catharanthus roseus	YPO1193	36.48	477	297	7	K01592
CL10011	Peroxidase	CotAD_16070 (Dt_chr3)	1665	2.03234	Up	2.26e-17	2.32e-15	gi|19698446|gb|AAL93151.1|AF485265_1	553.1	0	class III peroxidase [Gossypium hirsutum]	gi|19698445|gb|AF485265.1|	1691	0	Gossypium hirsutum class III peroxidase (pod3) mRNA, complete cds	sp|A7NY33|PER4_VITVI	481	1e-168	Peroxidase 4 OS=Vitis vinifera	--	--	--	--	--	K00430
Unigene39032	Short-chain dehydrogenase	CotAD_59273 (Dt_chr11)	327	2.00267	Up	1.43e-05	0.000305391	gi|89258498|gb|ABD65462.1|	188.3	1e-59	short chain alcohol dehydrogenase [Gossypium hirsutum]	gi|89258497|gb|DQ372574.1|	335	2e-89	Gossypium hirsutum short chain alcohol dehydrogenase mRNA, complete cds	sp|F1SWA0|ZERSY_ZINZE	108	2e-30	Zerumbone synthase OS=Zingiber zerumbet	YPO1452	35.29	119	65	1	K13070
Unigene13139	Major intrinsic protein	CotAD_18359 (Dt_chr9)	427	2.00266	Up	4.76e-09	2.02e-07	gi|260408308|gb|ACX37448.1|	134.4	1e-40	plasma membrane intrinsic protein [Hevea brasiliensis]	gi|164668307|gb|EF079901.2|	414	1e-113	Gossypium hirsutum PIP2 protein (PIP2;1) mRNA, partial cds	sp|Q84RL7|PIP21_MAIZE	127	5e-37	Aquaporin PIP2-1 OS=Zea mays	SMc01870	52.08	48	23	1	K09872
CL6187	NAD-binding	CotAD_36366 (At_chr6)	1563	1.98758	Up	2.02e-11	1.17e-09	gi|225436687|ref|XP_002263127.1|	236.1	2e-137	PREDICTED: fatty acyl-CoA reductase 3 isoform 1 [Vitis vinifera] >gi|296084944|emb|CBI28353.3| unnamed protein product [Vitis vinifera]	gi|359500473|gb|JN315781.1|	71.9	2e-09	Populus tomentosa fatty acyl-CoA reductase 3 (CER4) gene, complete cds	sp|Q9XGY7|FAR_SIMCH	246	2e-126	Alcohol-forming fatty acyl-CoA reductase	Rv0101_4	32.48	157	102	8	K13356
Unigene11157	Lipase	CotAD_03730 (Dt_chr7)	1508	1.98352	Up	2.84e-09	1.26e-07	gi|224084346|ref|XP_002307267.1|	466.5	5e-160	predicted protein [Populus trichocarpa] >gi|222856716|gb|EEE94263.1| predicted protein [Populus trichocarpa]	gi|357482892|ref|XM_003611685.1|	73.8	5e-10	Medicago truncatula Lipase (MTR_5g017260) mRNA, complete cds	sp|O82274|PLA19_ARATH	57	1e-08	Phospholipase A1-IIbeta OS=Arabidopsis thaliana	VCA0754	27.27	198	137	10	K01058
CL11454	O-acyltransferase	CotAD_73383 (At_chr13)	1748	1.97358	Up	1.21e-11	7.23e-10	gi|224146248|ref|XP_002325936.1|	535.4	0	predicted protein [Populus trichocarpa] >gi|222862811|gb|EEF00318.1| predicted protein [Populus trichocarpa]	--	--	--	--	sp|Q93ZR6|WSD1_ARATH	329	8e-107	O-acyltransferase WSD1 OS=Arabidopsis thaliana	--	--	--	--	--	K15406
Unigene3462	Oxoglutarate/iron-dependent oxygenase	CotAD_17407 (At_chr7)	1148	1.9696	Up	8.43e-06	0.00019018	gi|224101153|ref|XP_002312162.1|	579.7	0	predicted protein [Populus trichocarpa] >gi|222851982|gb|EEE89529.1| predicted protein [Populus trichocarpa]	gi|357461272|ref|XM_003600870.1|	147	3e-32	Medicago truncatula Leucoanthocyanidin dioxygenase (MTR_3g070860) mRNA, complete cds	sp|P51091|LDOX_MALDO	247	4e-79	Leucoanthocyanidin dioxygenase OS=Malus domestica	PA4191	29.86	288	186	7	K05277
CL4025	Transcription factor GRAS	CotAD_63354 (Dt_chr9)	877	1.96427	Up	4.57e-09	1.95e-07	gi|224126261|ref|XP_002319796.1|	239.6	3e-73	GRAS family transcription factor [Populus trichocarpa] >gi|222858172|gb|EEE95719.1| GRAS family transcription factor [Populus trichocarpa]	gi|224126260|ref|XM_002319760.1|	65.9	7e-08	Populus trichocarpa GRAS family transcription factor (GRAS56), mRNA	sp|Q69VG1|CIGR1_ORYSJ	70.1	2e-13	Chitin-inducible gibberellin-responsive protein 1 OS=Oryza sativa subsp. japonica	--	--	--	--	--	--
Unigene657	Pyruvate phosphate dikinase	CotAD_54411 (Dt_chr11)	1550	1.96107	Up	9.99e-37	2.52e-34	gi|462422295|gb|EMJ26558.1|	835.9	0	hypothetical protein PRUPE_ppa000892mg [Prunus persica]	gi|359477315|ref|XM_002278776.2|	936	0	PREDICTED: Vitis vinifera pyruvate, phosphate dikinase, chloroplastic-like (LOC100247690), mRNA	sp|Q42910|PPDK_MESCR	808	0	Pyruvate, phosphate dikinase, chloroplastic OS=Mesembryanthemum crystallinum	TM0272	61.28	452	173	5	K01006
CL4696	Pathogenic type III effector avirulence factor Avr cleavage site	CotAD_56008 (At_chr5)	546	1.95869	Up	1.94e-11	1.13e-09	gi|357519489|ref|XP_003630033.1|	70.9	4e-15	Nitrate-induced NOI protein [Medicago truncatula] >gi|355524055|gb|AET04509.1| Nitrate-induced NOI protein [Medicago truncatula]	gi|312032571|gb|AC243138.1|	926	0	Gossypium hirsutum clone MX030I08-jof, complete sequence	sp|Q8GYN5|RIN4_ARATH	53.1	7e-09	RPM1-interacting protein 4 OS=Arabidopsis thaliana	--	--	--	--	--	K13456
Unigene22907	Zinc finger, AN1-type	CotAD_20720 (At_chr9)	631	1.92875	Up	3.74e-05	0.000711086	gi|462413917|gb|EMJ18966.1|	288.1	1e-98	hypothetical protein PRUPE_ppa011876mg [Prunus persica]	gi|460372920|ref|XM_004232223.1|	71.9	8e-10	PREDICTED: Solanum lycopersicum zinc finger AN1 domain-containing stress-associated protein 12-like (LOC101243659), mRNA	sp|Q67YE6|SAP12_ARATH	231	8e-78	Zinc finger AN1 domain-containing stress-associated protein 12 OS=Arabidopsis thaliana	YNL155w	52.5	40	19	1	--
Unigene16972	NAD-dependent epimerase/dehydratase	CotAD_60988 (Dt_chr4)	1092	1.92638	Up	1.81e-14	1.43e-12	gi|118482143|gb|ABK93002.1|	419.1	5e-146	unknown [Populus trichocarpa]	gi|225445745|ref|XM_002271513.1|	208	9e-51	PREDICTED: Vitis vinifera bifunctional dihydroflavonol 4-reductase/flavanone 4-reductase-like (LOC100251994), mRNA	sp|Q9SAH9|CCR2_ARATH	124	1e-32	Cinnamoyl-CoA reductase 2 OS=Arabidopsis thaliana	--	--	--	--	--	K09753
CL6402	Oxidoreductase	CotAD_02898 (Dt_chr5)	1030	1.90965	Up	2.32e-07	7.36e-06	gi|224069008|ref|XP_002326252.1|	515.8	0	predicted protein [Populus trichocarpa] >gi|118481009|gb|ABK92458.1| unknown [Populus trichocarpa] >gi|222833445|gb|EEE71922.1| predicted protein [Populus trichocarpa]	gi|146432260|gb|EF554360.1|	285	5e-74	Vitis vinifera monodehydroascorbate reductase mRNA, complete cds	sp|Q43497|MDAR_SOLLC	502	7e-179	Monodehydroascorbate reductase OS=Solanum lycopersicum	CC3525	30.45	312	217	6	K08232
Unigene16935	Zinc finger protein	CotAD_61052 (Dt_chr4)	1109	1.89579	Up	4.11e-09	1.76e-07	gi|255586981|ref|XP_002534087.1|	198.4	2e-61	zinc finger protein, putative [Ricinus communis] >gi|223525873|gb|EEF28297.1| zinc finger protein, putative [Ricinus communis]	gi|225446085|ref|XM_002273260.1|	103	4e-19	PREDICTED: Vitis vinifera zinc finger protein 2-like (LOC100249581), mRNA	sp|Q39261|ZFP2_ARATH	125	6e-35	Zinc finger protein 2 OS=Arabidopsis thaliana	--	--	--	--	--	--
CL4437	Iron-dependent oxygenase	CotAD_39320 (Dt_chr2)	1133	1.87713	Up	3.67e-12	2.32e-10	gi|255557477|ref|XP_002519769.1|	523.1	0	Flavonol synthase/flavanone 3-hydroxylase, putative [Ricinus communis] >gi|223541186|gb|EEF42742.1| Flavonol synthase/flavanone 3-hydroxylase, putative [Ricinus communis]	gi|225462502|ref|XM_002268758.1|	204	1e-49	PREDICTED: Vitis vinifera protein SRG1-like (LOC100257300), mRNA	sp|Q39224|SRG1_ARATH	379	7e-131	Protein SRG1 OS=Arabidopsis thaliana	PA4191	29.12	285	182	9	K06892
CL11179	U box domain protein	CotAD_53604 (Dt_chr5)	3539	1.83542	Up	3.2e-12	2.04e-10	gi|224053589|ref|XP_002297887.1|	1278.5	0	predicted protein [Populus trichocarpa] >gi|222845145|gb|EEE82692.1| predicted protein [Populus trichocarpa]	gi|470125116|ref|XR_184594.1|	91.7	5e-15	PREDICTED: Fragaria vesca subsp. vesca uncharacterized LOC101295621 (LOC101295621), misc_RNA	sp|Q9LM76|PUB44_ARATH	175	8e-45	U-box domain-containing protein 44 OS=Arabidopsis thaliana	--	--	--	--	--	K09561
Unigene10045	Fatty acid hydroxylase	CotAD_30608 (Dt_chr5)	1228	1.81109	Up	3.7e-246	1.04e-242	gi|7262670|gb|AAF43928.1|AC012188_5	328.9	2e-110	Contains similarity to acid phosphatase from Lupinus albus gb|AB023385 and contains a Sterol desaturase PF|01598 domain. EST gb|AI995340 comes from this gene [Arabidopsis thaliana]	gi|317173542|gb|HQ525761.1|	313	2e-82	Gossypium herbaceum clone NBRI_B_EYI1BW404JE3GV simple sequence repeat marker, mRNA sequence	sp|Q9AST3|SBH2_ARATH	328	5e-112	Sphinganine C(4)-monooxygenase 2 OS=Arabidopsis thaliana	SPBC887.15c	38.97	272	127	7	K04713
CL1337	Domain of unknown function	CotAD_20274 (Dt_chr6)	1198	1.81004	Up	2.43e-18	2.7e-16	gi|255556005|ref|XP_002519037.1|	121.7	1e-96	Stem-specific protein TSJT1, putative [Ricinus communis] >gi|223541700|gb|EEF43248.1| Stem-specific protein TSJT1, putative [Ricinus communis]	gi|114158738|gb|AC182699.2|	127	3e-26	Populus trichocarpa clone Pop1-72K24, complete sequence	sp|P24805|TSJT1_TOBAC	99	9e-25	Stem-specific protein TSJT1 OS=Nicotiana tabacum	--	--	--	--	--	--
CL11155	Leucine-rich repeat protein	CotAD_36136 (Dt_chr1)	912	1.80988	Up	6.83e-06	0.00015849	gi|224142487|ref|XP_002324588.1|	248.1	1e-80	predicted protein [Populus trichocarpa] >gi|222866022|gb|EEF03153.1| predicted protein [Populus trichocarpa]	gi|158420591|gb|AC212926.1|	79.8	5e-12	Populus trichocarpa clone POP014-K13, complete sequence	sp|Q9FIZ3|GSO2_ARATH	114	4e-28	LRR receptor-like serine/threonine-protein kinase GSO2 OS=Arabidopsis thaliana	MA2301_1	41.86	86	50	3	K13420
CL10460	UDP-glucosyltransferase	CotAD_33525 (Dt_chr10)	1914	1.77835	Up	3.06e-50	1.17e-47	gi|225433620|ref|XP_002263700.1|	603.6	0	PREDICTED: UDP-glycosyltransferase 75D1-like [Vitis vinifera]	gi|156071539|gb|AC208314.1|	115	2e-22	Populus trichocarpa clone JGIACSB17-H15, complete sequence	sp|Q9ZVY5|U75B2_ARATH	459	7e-157	UDP-glycosyltransferase 75B2 OS=Arabidopsis thaliana	--	--	--	--	--	K13692
Unigene4404	Sucrose synthase	CotAD_03798 (At_chr7)	1127	1.77527	Up	1.48e-12	9.76e-11	gi|296088015|emb|CBI35298.3|	482.3	2e-162	unnamed protein product [Vitis vinifera]	gi|319748383|gb|GU559734.1|	313	2e-82	Populus trichocarpa sucrose synthase 6 (SuS6) mRNA, complete cds	sp|F4K5W8|SUS5_ARATH	439	5e-148	Sucrose synthase 5 OS=Arabidopsis thaliana	all1059	36.22	254	162	1	K00695
Unigene11747	Lipid transfer protein	CotAD_38595 (At_chr2)	579	1.75651	Up	1.94e-140	2.71e-137	gi|462413348|gb|EMJ18397.1|	140.6	7e-42	hypothetical protein PRUPE_ppa013890mg [Prunus persica]	gi|317173295|gb|HQ525514.1|	379	1e-102	Gossypium herbaceum clone NBRI_E2_348 simple sequence repeat marker, mRNA sequence	sp|Q43681|NLTP_VIGUN	126	7e-38	Probable non-specific lipid-transfer protein AKCS9 OS=Vigna unguiculata	--	--	--	--	--	--
Unigene26822	No apical meristem (NAM) protein	CotAD_28797 (At_chr2)	749	1.76168	Up	2.92e-05	0.000572802	gi|302143056|emb|CBI20351.3|	207.6	3e-64	unnamed protein product [Vitis vinifera]	gi|359493875|ref|XM_002284618.2|	95.6	6e-17	PREDICTED: Vitis vinifera NAC domain-containing protein 29-like (LOC100248744), mRNA	sp|Q8GY42|NAC25_ARATH	68.6	2e-13	NAC transcription factor 25 OS=Arabidopsis thaliana	--	--	--	--	--	--
CL11993	Peroxidase	CotAD_33878 (Dt_chr5)	1045	1.74312	Up	1.62e-13	1.17e-11	gi|460373395|ref|XP_004232505.1|	426	3e-149	PREDICTED: L-ascorbate peroxidase 3, peroxisomal-like [Solanum lycopersicum]	gi|470102711|ref|XM_004287747.1|	190	2e-45	PREDICTED: Fragaria vesca subsp. vesca L-ascorbate peroxidase 3, peroxisomal-like (LOC101294792), mRNA	sp|Q01MI9|APX3_ORYSI	402	2e-141	Probable L-ascorbate peroxidase 3 OS=Oryza sativa subsp. indica	YKR066c	36.32	234	132	3	K00434
Unigene19495	Zinc finger, RING-type	CotAD_62257 (Dt_chr3)	1224	1.72851	Up	6.72e-09	2.79e-07	gi|224109496|ref|XP_002315216.1|	447.6	6e-157	predicted protein [Populus trichocarpa] >gi|222864256|gb|EEF01387.1| predicted protein [Populus trichocarpa]	gi|359486785|ref|XM_002283112.2|	224	2e-55	PREDICTED: Vitis vinifera E3 ubiquitin-protein ligase SDIR1-like (LOC100246103), mRNA	sp|Q9M2S6|SDIR1_ARATH	396	2e-138	E3 ubiquitin-protein ligase SDIR1 OS=Arabidopsis thaliana	ECU07g0330	32.43	74	47	2	K11982
Unigene6458	malate dehydrogenase	CotAD_11467 (Dt_chr6)	792	1.7188	Up	2.64e-05	0.000522492	gi|225453490|ref|XP_002277543.1|	406.8	2e-142	PREDICTED: malate dehydrogenase, cytoplasmic [Vitis vinifera] >gi|297734557|emb|CBI16608.3| unnamed protein product [Vitis vinifera]	gi|359489290|ref|XM_002277507.2|	305	4e-80	PREDICTED: Vitis vinifera malate dehydrogenase, cytoplasmic-like (LOC100256452), mRNA	sp|Q7XDC8|MDHC_ORYSJ	379	3e-133	Malate dehydrogenase, cytoplasmic OS=Oryza sativa subsp. japonica	DR0325	53.49	215	100	2	K00025
Unigene7186	Ribonuclease	CotAD_24383 (At_chr10)	1069	1.68408	Up	5.79e-116	6.21e-113	gi|357493387|ref|XP_003616982.1|	103.6	2e-24	S-RNase [Medicago truncatula] >gi|355518317|gb|AES99940.1| S-RNase [Medicago truncatula]	--	--	--	--	sp|P42813|RNS1_ARATH	87.8	4e-20	Ribonuclease 1 OS=Arabidopsis thaliana	BMEI1247	28.64	213	140	12	K01166
Unigene34702	Amidase	CotAD_50695 (At_chr1)	570	1.68076	Up	4.25e-08	1.55e-06	gi|462400867|gb|EMJ06424.1|	251.9	3e-81	hypothetical protein PRUPE_ppa005982mg [Prunus persica]	gi|359487732|ref|XM_002284787.2|	71.9	7e-10	PREDICTED: Vitis vinifera amidase 1-like (LOC100240917), mRNA	sp|Q9FR37|AMI1_ARATH	207	1e-65	Amidase 1 OS=Arabidopsis thaliana	mlr2975	37.68	138	81	2	--
CL7220	Aminoacyl-tRNA synthetase	CotAD_10827 (Dt_chr7)	1231	1.65979	Up	3.8e-08	1.4e-06	gi|462396151|gb|EMJ01950.1|	445.3	6e-151	hypothetical protein PRUPE_ppa023215mg [Prunus persica]	gi|470112228|ref|XM_004292291.1|	77.8	2e-11	PREDICTED: Fragaria vesca subsp. vesca asparagine--tRNA ligase, cytoplasmic 2-like (LOC101296929), mRNA	sp|Q9SW95|SYNC2_ARATH	388	5e-130	Asparagine--tRNA ligase, cytoplasmic 2 OS=Arabidopsis thaliana	STM1000	43.02	358	204	3	K01893
CL903	Heat shock protein DnaJ	CotAD_44527 (At_chr9)	481	1.65289	Up	1.14e-10	6.03e-09	gi|255543349|ref|XP_002512737.1|	92	1e-22	Chaperone protein dnaJ 8, chloroplast precursor, putative [Ricinus communis] >gi|223547748|gb|EEF49240.1| Chaperone protein dnaJ 8, chloroplast precursor, putative [Ricinus communis]	gi|470134815|ref|XM_004303184.1|	58	9e-06	PREDICTED: Fragaria vesca subsp. vesca chaperone protein dnaJ 8, chloroplastic-like (LOC101298724), mRNA	sp|Q9SAG8|DNAJ8_ARATH	66.6	2e-14	Chaperone protein dnaJ 8, chloroplastic OS=Arabidopsis thaliana	--	--	--	--	--	--
CL8066	Proteinase inhibitor	CotAD_52529 (At_chr11)	946	1.62592	Up	1.54e-257	4.6e-254	gi|55139090|gb|AAV41233.1|	269.6	4e-89	putative 21 kDa trypsin inhibitor [Theobroma bicolor]	gi|317174450|gb|HQ526669.1|	991	0	Gossypium herbaceum clone NBRI_A2_4746 simple sequence repeat marker, mRNA sequence	sp|P32765|ASP_THECC	253	4e-84	21 kDa seed protein OS=Theobroma cacao	--	--	--	--	--	--
Unigene8279	Uncharacterized protein	CotAD_74807 (Dt_chr2)	1265	1.61927	Up	1.02e-08	4.09e-07	gi|10140689|gb|AAG13524.1|AC068924_29	31.2	7e-24	putative non-LTR retroelement reverse transcriptase [Oryza sativa Japonica Group]	--	--	--	--	sp|P0C2F6|RNHX1_ARATH	54.3	9e-08	Putative ribonuclease H protein At1g65750 OS=Arabidopsis thaliana	--	--	--	--	--	--
Unigene25494	Peptidoglycan-binding lysin domain	CotAD_40654 (Dt_chr2)	581	1.61563	Up	1.86e-05	0.000383491	gi|188509929|gb|ACD56618.1|	123.6	8e-32	peptidoglycan-binding LysM domain-containing related protein [Gossypioides kirkii]	gi|188509916|gb|EU626441.1|	803	0	Gossypioides kirkii clone BAC 031A10, complete sequence	sp|Q93ZH0|LYM1_ARATH	71.2	1e-14	LysM domain-containing GPI-anchored protein 1 OS=Arabidopsis thaliana	--	--	--	--	--	--
CL4360	Caleosin	CotAD_18128 (At_chr6)	1517	1.61412	Up	1.07e-05	0.000235291	gi|460415350|ref|XP_004253022.1|	62.4	2e-38	PREDICTED: peroxygenase-like [Solanum lycopersicum]	gi|359477680|ref|XM_002285403.2|	63.9	5e-07	PREDICTED: Vitis vinifera uncharacterized LOC100264814 (LOC100264814), mRNA	sp|O22788|PXG3_ARATH	154	8e-44	Probable peroxygenase 3 OS=Arabidopsis thaliana	--	--	--	--	--	--
Unigene20794	Heat shock protein DnaJ	CotAD_68675 (At_chr2)	1350	1.59401	Up	2.01e-244	5.48e-241	gi|224083040|ref|XP_002306936.1|	191	2e-57	predicted protein [Populus trichocarpa] >gi|118488256|gb|ABK95947.1| unknown [Populus trichocarpa] >gi|118489829|gb|ABK96714.1| unknown [Populus trichocarpa x Populus deltoides] >gi|222856385|gb|EEE93932.1| predicted protein [Populus trichocarpa]	gi|312032589|gb|AC243157.1|	2660	0	Gossypium hirsutum clone MX120J04-jms, complete sequence	sp|Q9FYB5|DNJ11_ARATH	119	7e-32	Chaperone protein dnaJ 11, chloroplastic OS=Arabidopsis thaliana	MTH1291	59.38	64	26	1	K09510
CL456	BTB/POZ-like protein	CotAD_37015 (Dt_chr7)	3295	1.59307	Up	3.24e-22	4.48e-20	gi|225428969|ref|XP_002264153.1|	1013.1	0	PREDICTED: BTB/POZ domain-containing protein NPY2 [Vitis vinifera]	gi|225428968|ref|XM_002264117.1|	504	1e-139	PREDICTED: Vitis vinifera BTB/POZ domain-containing protein NPY2-like (LOC100263403), mRNA	sp|O80970|NPY2_ARATH	804	0	BTB/POZ domain-containing protein NPY2 OS=Arabidopsis thaliana	--	--	--	--	--	--
CL5360	Aldo/keto reductase	CotAD_18971 (Dt_chr12)	413	1.58762	Up	1.82e-06	4.79e-05	gi|225440476|ref|XP_002272736.1|	111.7	5e-29	PREDICTED: aldo-keto reductase family 4 member C9-like [Vitis vinifera]	gi|337730156|gb|JN127762.1|	117	9e-24	Theobroma cacao clone TCC_BA003D04, complete sequence	sp|Q0PGJ6|AKRC9_ARATH	99	8e-26	Aldo-keto reductase family 4 member C9 OS=Arabidopsis thaliana	--	--	--	--	--	K00011
Unigene10939	BTB/POZ-like protein	CotAD_32995 (At_chr12)	1327	1.56331	Up	8.26e-06	0.000186855	gi|413933678|gb|AFW68229.1|	141	1e-37	putative phototropic-resoponsive NPH3 family protein [Zea mays]	gi|356575723|ref|XM_003555939.1|	127	3e-26	PREDICTED: Glycine max BTB/POZ domain-containing protein NPY2-like (LOC100818944), mRNA	sp|Q0WL52|NPY5_ARATH	132	2e-33	BTB/POZ domain-containing protein NPY5 OS=Arabidopsis thaliana	--	--	--	--	--	--
CL4930	DNA binding protein	CotAD_31760 (Dt_chr5 )	461	1.54322	Up	4.18e-06	0.000101613	gi|224105389|ref|XP_002313794.1|	92.4	1e-23	predicted protein [Populus trichocarpa] >gi|222850202|gb|EEE87749.1| predicted protein [Populus trichocarpa]	gi|392933220|gb|JX123707.1|	99.6	2e-18	Kolkwitzia amabilis RADIALIS (RAD2A) gene, partial cds	sp|Q58FS3|RAD_ANTMA	84.7	3e-22	Transcription factor RADIALIS OS=Antirrhinum majus	--	--	--	--	--	--
Unigene410	Disease resistance protein	CotAD_17601 (Dt_chr8)	1206	1.51726	Up	1.22e-08	4.84e-07	gi|462399661|gb|EMJ05329.1|	171.4	1e-47	hypothetical protein PRUPE_ppa023411mg [Prunus persica]	--	--	--	--	sp|Q9FHI7|DRL35_ARATH	142	7e-39	Probable disease resistance protein At5g45490 OS=Arabidopsis thaliana	--	--	--	--	--	K03013
CL10527	Metallophosphoesterase domain	CotAD_59599 (Dt_chr2)	1499	1.50641	Up	4.96e-15	4.12e-13	gi|225424458|ref|XP_002285160.1|	486.5	4e-170	PREDICTED: purple acid phosphatase 3 isoform 1 [Vitis vinifera] >gi|297737582|emb|CBI26783.3| unnamed protein product [Vitis vinifera]	gi|349709197|emb|FQ378607.1|	103	5e-19	Vitis vinifera clone SS0AEB13YB01	sp|Q8H129|PPA3_ARATH	438	3e-152	Purple acid phosphatase 3 OS=Arabidopsis thaliana	all1686	29.61	233	162	7	K01078
Unigene3333	Methyl-CpG DNA binding	CotAD_09515 (At_chr9)	613	1.49907	Up	5.38e-07	1.58e-05	gi|255584216|ref|XP_002532846.1|	104.4	5e-26	DNA binding protein, putative [Ricinus communis] >gi|223527383|gb|EEF29524.1| DNA binding protein, putative [Ricinus communis]	--	--	--	--	sp|Q9SNC0|MBD5_ARATH	97.8	1e-25	Methyl-CpG-binding domain-containing protein 5 OS=Arabidopsis thaliana	--	--	--	--	--	--
CL2460	Allergen/extensin	CotAD_23330 (At_chr2)	899	1.47366	Up	3.24e-181	5.95e-178	gi|224078098|ref|XP_002305487.1|	323.2	9e-110	predicted protein [Populus trichocarpa] >gi|222848451|gb|EEE85998.1| predicted protein [Populus trichocarpa]	gi|470107004|ref|XM_004289794.1|	75.8	7e-11	PREDICTED: Fragaria vesca subsp. vesca uncharacterized LOC101304048 (LOC101304048), mRNA	sp|Q9T0I5|PRP4_ARATH	223	9e-70	Proline-rich protein 4 OS=Arabidopsis thaliana	Rv3876	39.24	79	45	3	K15174
Unigene19854	NADP-dependent oxidoreductase domain	CotAD_26535 (Dt_chr6)	820	1.47217	Up	6.99e-09	2.89e-07	gi|255555136|ref|XP_002518605.1|	257.3	3e-83	aldo/keto reductase, putative [Ricinus communis] >gi|223542204|gb|EEF43747.1| aldo/keto reductase, putative [Ricinus communis]	gi|359477982|ref|XM_003631999.1|	99.6	4e-18	PREDICTED: Vitis vinifera auxin-induced protein PCNT115-like, transcript variant 2 (LOC100246287), mRNA	sp|P49249|IN22_MAIZE	241	6e-79	IN2-2 protein OS=Zea mays	AGc447	44.44	198	94	6	K05275
Unigene9514	Major latex protein domain	CotAD_18709 (Dt_chr1)	696	1.46731	Up	4.09e-06	9.99e-05	gi|470122714|ref|XP_004297384.1|	144.1	5e-42	PREDICTED: kirola-like [Fragaria vesca subsp. vesca]	gi|317172741|gb|HQ524960.1|	313	1e-82	Gossypium herbaceum clone NBRI_D2_173 simple sequence repeat marker, mRNA sequence	sp|Q9SSK7|MLP34_ARATH	109	2e-28	MLP-like protein 34 OS=Arabidopsis thaliana	--	--	--	--	--	--
Unigene17962	Reticulon	CotAD_52308 (At_chr6 )	832	1.3904	Up	2.12e-11	1.23e-09	gi|224121258|ref|XP_002318538.1|	262.3	9e-87	predicted protein [Populus trichocarpa] >gi|222859211|gb|EEE96758.1| predicted protein [Populus trichocarpa]	gi|470127216|ref|XM_004299524.1|	95.6	7e-17	PREDICTED: Fragaria vesca subsp. vesca reticulon-like protein B9-like (LOC101295231), mRNA	sp|Q9LJQ5|RTNLI_ARATH	256	5e-86	Reticulon-like protein B9 OS=Arabidopsis thaliana	--	--	--	--	--	K07748
Unigene34325	Solute carrier	CotAD_05578 (At_chr9)	1619	1.39025	Up	1.47e-13	1.06e-11	gi|225442186|ref|XP_002276676.1|	551.2	0	PREDICTED: solute carrier family 25 member 44-like isoform 1 [Vitis vinifera] >gi|359482721|ref|XP_003632815.1| PREDICTED: solute carrier family 25 member 44-like [Vitis vinifera]	gi|123714141|emb|AM432216.1|	232	9e-58	Vitis vinifera contig VV78X214798.14, whole genome shotgun sequence	sp|Q9SUV1|BRT1_ARATH	86.3	5e-18	Adenine nucleotide transporter BT1, chloroplastic/mitochondrial OS=Arabidopsis thaliana	--	--	--	--	--	K15121
Unigene22002	GH3 auxin-responsive promoter	CotAD_49855 (At_chr9)	888	1.35872	Up	2.86e-05	0.000561368	gi|225425302|ref|XP_002268278.1|	310.1	3e-100	PREDICTED: indole-3-acetic acid-amido synthetase GH3.17-like [Vitis vinifera]	--	--	--	--	sp|Q9FZ87|GH317_ARATH	280	2e-90	Indole-3-acetic acid-amido synthetase GH3.17 OS=Arabidopsis thaliana	--	--	--	--	--	K14487
CL8393	Drug/metabolite transporter	CotAD_31379 (Dt_chr9)	1018	1.35059	Up	6.26e-10	3.05e-08	gi|188509932|gb|ACD56621.1|	536.2	0	putative nodulin-like protein [Gossypioides kirkii]	gi|153805697|gb|EF643508.1|	660	0	Gossypium hirsutum nodulin family protein (NLP) mRNA, complete cds	sp|Q501F8|WTR32_ARATH	454	1e-160	WAT1-related protein At4g08300 OS=Arabidopsis thaliana	PAE1328	24.83	294	220	9	--
CL7183	No apical meristem (NAM) protein	CotAD_28796 (Dt_chr9)	1288	1.34372	Up	2.79e-08	1.05e-06	gi|206584345|gb|ACI15345.1|	703.4	0	NAC domain protein NAC4 [Gossypium hirsutum] >gi|206584355|gb|ACI15350.1| NAC domain protein NAC4 [Gossypium hirsutum]	gi|206584344|gb|EU706342.1|	2403	0	Gossypium hirsutum NAC domain protein NAC4 (NAC4) mRNA, complete cds	sp|Q93VY3|NAC72_ARATH	398	2e-138	NAC domain-containing protein 72 OS=Arabidopsis thaliana	--	--	--	--	--	--
CL3271	Sucrose-phosphate synthase	CotAD_31197 (At_chr9)	915	1.32463	Up	1.75e-05	0.00036467	gi|58825798|gb|AAW82754.1|	79	1e-45	sucrose-phosphate synthase 1 [Vitis vinifera]	gi|470107865|ref|XM_004290211.1|	89.7	5e-15	PREDICTED: Fragaria vesca subsp. vesca probable sucrose-phosphate synthase 4-like (LOC101310276), mRNA	sp|F4JLK2|SPSA4_ARATH	122	2e-45	Probable sucrose-phosphate synthase 4 OS=Arabidopsis thaliana	--	--	--	--	--	K00696
CL5636	Nucleotidyl transferase	CotAD_31769 (Dt_chr5)	1213	1.31482	Up	2.55e-14	1.98e-12	gi|224103389|ref|XP_002313036.1|	508.8	2e-177	predicted protein [Populus trichocarpa] >gi|222849444|gb|EEE86991.1| predicted protein [Populus trichocarpa]	gi|359475117|ref|XM_002283819.2|	313	2e-82	PREDICTED: Vitis vinifera glucose-1-phosphate adenylyltransferase large subunit 1-like (LOC100253688), mRNA	sp|P55231|GLGL3_ARATH	463	4e-161	Glucose-1-phosphate adenylyltransferase large subunit 3, chloroplastic OS=Arabidopsis thaliana	all4645	62.2	246	93	4	K00975
CL5431	Helix-loop-helix DNA-binding	CotAD_28296 (Dt_chr2)	1677	1.31341	Up	6.31e-09	2.63e-07	gi|255583282|ref|XP_002532405.1|	362.8	3e-120	DNA binding protein, putative [Ricinus communis] >gi|223527901|gb|EEF29990.1| DNA binding protein, putative [Ricinus communis]	gi|356537350|ref|XM_003537143.1|	190	3e-45	PREDICTED: Glycine max transcription factor bHLH130-like (LOC100810203), mRNA	sp|Q66GR3|BH130_ARATH	314	8e-103	Transcription factor bHLH130 OS=Arabidopsis thaliana	--	--	--	--	--	K12126
Unigene4388	Glycoside hydrolase	CotAD_26315 (At_chr7)	738	1.30605	Up	4.21e-08	1.53e-06	gi|255584716|ref|XP_002533079.1|	277.3	5e-86	isoamylase, putative [Ricinus communis] >gi|223527143|gb|EEF29318.1| isoamylase, putative [Ricinus communis]	gi|359479865|ref|XM_002271762.2|	77.8	1e-11	PREDICTED: Vitis vinifera isoamylase 2, chloroplastic-like (LOC100244186), mRNA	sp|Q8L735|ISOA2_ARATH	197	5e-58	Isoamylase 2, chloroplastic OS=Arabidopsis thaliana	MA2000	25.9	166	113	6	K02438
Unigene12199	Plant lipid transfer protein	CotAD_27865 (Dt_chr13)	633	1.29813	Up	3.89e-09	1.68e-07	gi|356563288|ref|XP_003549896.1|	123.6	2e-34	PREDICTED: lipid transfer-like protein VAS-like [Glycine max]	--	--	--	--	sp|Q9FFY3|VAS_ARATH	46.6	1e-06	Lipid transfer-like protein VAS OS=Arabidopsis thaliana	--	--	--	--	--	--
CL5330	BURP domain, Dehydration-responsive protein RD22	CotAD_00200 (Dt_chr9)	1316	1.29702	Up	4.05e-22	5.55e-20	gi|49615303|gb|AAT66913.1|	659.4	0	dehydration-induced protein RD22-like protein 2 [Gossypium arboreum]	gi|49615302|gb|AY641991.1|	1816	0	Gossypium arboreum dehydration-induced protein RD22-like protein 2 (RDL2) mRNA, RDL2-2 allele, complete cds	sp|Q08298|RD22_ARATH	385	1e-131	Dehydration-responsive protein RD22 OS=Arabidopsis thaliana	--	--	--	--	--	--
CL9699	Oxoglutarate/iron-dependent oxygenase	CotAD_27075 (Dt_chr8)	462	1.27058	Up	6.22e-08	2.2e-06	gi|74273629|gb|ABA01482.1|	80.1	9e-17	gibberellin 20-oxidase 1 [Gossypium hirsutum]	gi|119657096|gb|DQ912945.1|	690	0	Gossypium barbadense F3H mRNA, complete cds	sp|Q07353|FL3H_PETHY	51.2	3e-08	Naringenin,2-oxoglutarate 3-dioxygenase (Fragment) OS=Petunia hybrida	--	--	--	--	--	K00475
CL9861	Cysteine-type endopeptidase	CotAD_63519 (At_chr7)	644	1.26349	Up	6.25e-23	8.98e-21	gi|470110550|ref|XP_004291543.1|	222.2	1e-70	PREDICTED: metacaspase-9-like [Fragaria vesca subsp. vesca]	gi|470110549|ref|XM_004291495.1|	111	9e-22	PREDICTED: Fragaria vesca subsp. vesca metacaspase-9-like (LOC101313380), mRNA	sp|Q9FYE1|MCA9_ARATH	213	9e-69	Metacaspase-9 OS=Arabidopsis thaliana	--	--	--	--	--	--
CL764	Glycoside hydrolase	CotAD_66058 (Dt_chr11)	2780	1.23778	Up	1.62e-21	2.18e-19	gi|255556320|ref|XP_002519194.1|	1225.3	0	Periplasmic beta-glucosidase precursor, putative [Ricinus communis] >gi|223541509|gb|EEF43058.1| Periplasmic beta-glucosidase precursor, putative [Ricinus communis]	gi|183579870|dbj|AB364643.1|	468	1e-128	Citrus unshiu ARF mRNA for arabinofuranosidase, complete cds	sp|Q9FGY1|BXL1_ARATH	1156	0	Beta-D-xylosidase 1 OS=Arabidopsis thaliana	XF0845	42.39	401	219	9	K05349
CL654	SWIB/MDM2 domain	CotAD_19926 (At_chr6)	2862	1.23533	Up	2.35e-06	6.03e-05	gi|224129088|ref|XP_002328887.1|	164.1	4e-42	chromatin remodeling complex subunit [Populus trichocarpa] >gi|222839317|gb|EEE77654.1| chromatin remodeling complex subunit [Populus trichocarpa]	gi|312032580|gb|AC243148.1|	178	2e-41	Gossypium hirsutum clone MX086N22-jhl, complete sequence	sp|Q9FMT4|SNF12_ARATH	160	1e-41	SWI/SNF complex component SNF12 homolog OS=Arabidopsis thaliana	SPAC23G3.10c	37.66	77	48	0	K11650
CL1534	Serine/threonine-protein kinase	CotAD_03654 (At_chr9)	1942	1.22696	Up	1.59e-14	1.26e-12	gi|359480850|ref|XP_002282732.2|	781.9	0	PREDICTED: probable serine/threonine-protein kinase At1g01540-like [Vitis vinifera]	gi|359480849|ref|XM_002282696.2|	771	0	PREDICTED: Vitis vinifera probable serine/threonine-protein kinase At1g01540-like (LOC100254248), mRNA	sp|Q3EDL4|Y1154_ARATH	592	0	Probable serine/threonine-protein kinase At1g01540 OS=Arabidopsis thaliana	BS_yloP_1	33.98	206	130	6	K04733
Unigene2432	Polyketide synthase-like protein	CotAD_22438 (At_chr11)	608	1.22025	Up	8.12e-12	4.94e-10	gi|255571681|ref|XP_002526784.1|	243.4	1e-77	acyltransferase, putative [Ricinus communis] >gi|223533860|gb|EEF35590.1| acyltransferase, putative [Ricinus communis]	gi|224146503|ref|XM_002325994.1|	67.9	1e-08	Populus trichocarpa beta-ketoacyl-coa synthase family protein, mRNA	sp|Q9LZ72|KCS21_ARATH	223	3e-71	3-ketoacyl-CoA synthase 21 OS=Arabidopsis thaliana	--	--	--	--	--	K15397
CL8239	Lipase, GDSL	CotAD_54515 (Dt_chr1)	1226	1.21455	Up	7.31e-11	3.98e-09	gi|255576127|ref|XP_002528958.1|	440.3	7e-153	zinc finger protein, putative [Ricinus communis] >gi|223531604|gb|EEF33432.1| zinc finger protein, putative [Ricinus communis]	gi|470140479|ref|XM_004305920.1|	174	1e-40	PREDICTED: Fragaria vesca subsp. vesca GDSL esterase/lipase At2g04570-like (LOC101313338), mRNA	sp|Q9SJB4|GDL34_ARATH	375	7e-129	GDSL esterase/lipase At2g04570 OS=Arabidopsis thaliana	all3634	26.48	287	197	14	K01206
Unigene23128	Lipase, GDSL	CotAD_20690 (At_chr10)	305	1.2043	Up	4.71e-06	0.000113162	gi|255562023|ref|XP_002522020.1|	122.1	3e-33	zinc finger protein, putative [Ricinus communis] >gi|223538824|gb|EEF40424.1| zinc finger protein, putative [Ricinus communis]	gi|189162637|dbj|AP009860.1|	79.8	1e-12	Lotus japonicus genomic DNA, clone: LjT24E04, TM1783a, complete sequence	sp|Q5PNZ0|GDL77_ARATH	110	1e-30	GDSL esterase/lipase At5g18430 OS=Arabidopsis thaliana	--	--	--	--	--	--
CL6547	Transporter	CotAD_53750 (Dt_chr8)	2213	1.19416	Up	1.06e-296	3.88e-293	gi|255567945|ref|XP_002524950.1|	838.6	0	natural resistance-associated macrophage protein, putative [Ricinus communis] >gi|223535785|gb|EEF37447.1| natural resistance-associated macrophage protein, putative [Ricinus communis]	gi|224115063|ref|XM_002332192.1|	585	1e-164	Populus trichocarpa nramp transporter, mRNA	sp|Q9SNV9|NRAM3_ARATH	806	0	Metal transporter Nramp3 OS=Arabidopsis thaliana	mlr2501	39.76	415	245	7	K12347
Unigene20570	Universal stress protein	CotAD_16264 (Dt_chr8)	898	1.19814	Up	6.68e-211	1.52e-207	gi|255548479|ref|XP_002515296.1|	228	7e-74	conserved hypothetical protein [Ricinus communis] >gi|223545776|gb|EEF47280.1| conserved hypothetical protein [Ricinus communis]	gi|160957889|emb|CU231904.1|	91.7	1e-15	Populus EST from mild drought-stressed leaves	sp|Q8LGG8|USPAL_ARATH	60.1	7e-11	Universal stress protein A-like protein OS=Arabidopsis thaliana	L1010	26.88	160	112	3	--
CL9318	Globin	CotAD_19467 (Dt_chr2)	806	1.18256	Up	4.8e-37	1.23e-34	gi|22001640|sp|Q93Y92.1|HBL2_GOSHI	305.8	5e-105	RecName: Full=Non-symbiotic hemoglobin 2; AltName: Full=GOShi GLB2; Short=Hb2 >gi|15809418|gb|AAK21604.1| non-symbiotic hemoglobin class 2 [Gossypium hirsutum]	gi|15809416|gb|AY026339.1|AY026339S1	581	1e-163	Gossypium hirsutum non-symbiotic hemoglobin class 2 (GLB2) gene, exon 1	sp|Q93Y92|HBL2_GOSHI	305	1e-106	Non-symbiotic hemoglobin 2 OS=Gossypium hirsutum	aq_211	27.46	142	103	3	--
Unigene10061	Heat shock protein DnaJ	CotAD_59907 (Dt_chr8 )	1353	1.17656	Up	5.35e-63	2.82e-60	gi|388517387|gb|AFK46755.1|	543.9	0	unknown [Lotus japonicus]	gi|356543105|ref|XM_003539956.1|	456	1e-125	PREDICTED: Glycine max uncharacterized protein LOC100812547 (LOC100812547), mRNA	sp|Q8GYX8|DNJ10_ARATH	63.9	6e-11	Chaperone protein dnaJ 10 OS=Arabidopsis thaliana	sll0662	55.56	72	31	1	K05337
Unigene13761	Sulphate transporter	CotAD_44067 (Dt_chr2)	1679	1.1674	Up	3.85e-08	1.41e-06	gi|224108317|ref|XP_002314803.1|	902.5	0	sulfate/bicarbonate/oxalate exchanger and transporter sat-1 [Populus trichocarpa] >gi|222863843|gb|EEF00974.1| sulfate/bicarbonate/oxalate exchanger and transporter sat-1 [Populus trichocarpa]	gi|224108316|ref|XM_002314767.1|	884	0	Populus trichocarpa sulfate/bicarbonate/oxalate exchanger and transporter sat-1, mRNA	sp|Q9SXS2|SUT33_ARATH	844	0	Probable sulfate transporter 3.3 OS=Arabidopsis thaliana	slr1776	30.59	510	351	6	--
CL1337	Domain of unknown function	CotAD_20274 (Dt_chr6)	1096	1.16863	Up	2.37e-10	1.2e-08	gi|255556005|ref|XP_002519037.1|	121.7	6e-102	Stem-specific protein TSJT1, putative [Ricinus communis] >gi|223541700|gb|EEF43248.1| Stem-specific protein TSJT1, putative [Ricinus communis]	gi|349719228|emb|FQ397530.1|	139	7e-30	Vitis vinifera clone SS0AEB6YI09	sp|P24805|TSJT1_TOBAC	99	6e-25	Stem-specific protein TSJT1 OS=Nicotiana tabacum	--	--	--	--	--	--
CL6873	Heavy metal-associated domain	CotAD_21384 (Dt_chr11)	882	1.15701	Up	5.14e-136	6.63e-133	gi|257219554|gb|ACV50430.1|	153.3	1e-45	copper chaperone [Jatropha curcas]	gi|160950355|emb|CU223206.1|	172	4e-40	Populus EST from leave	sp|Q9SZN7|HIP26_ARATH	56.2	1e-09	Heavy metal-associated isoprenylated plant protein 26 OS=Arabidopsis thaliana	YNL259c	42.86	56	31	1	K07213
Unigene42118	Ubiquitin-conjugating enzyme	CotAD_17063 (At_chr7)	1093	1.15467	Up	4.17e-07	1.26e-05	gi|470133338|ref|XP_004302524.1|	308.9	7e-105	PREDICTED: ubiquitin-conjugating enzyme E2 28-like [Fragaria vesca subsp. vesca] >gi|462401733|gb|EMJ07290.1| hypothetical protein PRUPE_ppa012933mg [Prunus persica]	gi|317174413|gb|HQ526632.1|	462	1e-127	Gossypium herbaceum clone NBRI_E_EYT27PB03G4724 simple sequence repeat marker, mRNA sequence	sp|Q94F47|UBC28_ARATH	304	1e-104	Ubiquitin-conjugating enzyme E2 28 OS=Arabidopsis thaliana	YBR082c	78.77	146	31	0	K06689
CL4060	Alcohol dehydrogenase	CotAD_05842 (Dt_chr5)	1082	1.14651	Up	7.47e-08	2.61e-06	gi|1220196|gb|AAA91811.1|	679.9	0	alcohol dehydrogenase 2a [Gossypium hirsutum]	gi|1220195|gb|U49061.1|GHU49061	2026	0	Gossypium hirsutum alcohol dehydrogenase 2a mRNA, complete cds	sp|P06525|ADH1_ARATH	607	0	Alcohol dehydrogenase class-P OS=Arabidopsis thaliana	YPO1502	51.84	326	157	1	K00001
Unigene17883	Uncharacterized protein	CotAD_72517 (At_chr4)	776	1.13952	Up	1.76e-22	2.46e-20	gi|449503143|ref|XP_004161855.1|	220.7	1e-71	PREDICTED: uncharacterized LOC101204868 [Cucumis sativus]	gi|317173721|gb|HQ525940.1|	472	1e-130	Gossypium herbaceum clone NBRI_A_EYI1BW401BJY49 simple sequence repeat marker, mRNA sequence	sp|A3C5A7|GRP2_ORYSJ	103	3e-27	Glycine-rich cell wall structural protein 2 OS=Oryza sativa subsp. japonica	XF0818	54.03	124	51	2	K01115
CL4659	N2-dimethylguanosine tRNA methyltransferase	CotAD_02552 (Dt_chr9)	1844	1.12822	Up	9.02e-06	0.000202037	gi|225448659|ref|XP_002274607.1|	590.1	0	PREDICTED: N(2),N(2)-dimethylguanosine tRNA methyltransferase Trm1 [Vitis vinifera] >gi|147780177|emb|CAN75521.1| hypothetical protein VITISV_043594 [Vitis vinifera]	gi|225448658|ref|XM_002274571.1|	151	3e-33	PREDICTED: Vitis vinifera N(2),N(2)-dimethylguanosine tRNA methyltransferase Trm1-like (LOC100243386), mRNA	sp|Q9LFU5|TRM1_ARATH	75.1	5e-14	Probable tRNA (guanine(26)-N(2))-dimethyltransferase 1 OS=Arabidopsis thaliana	PAB2092	25.6	414	295	11	K00555
Unigene3354	Serine carboxypeptidase	CotAD_55959 (At_chr12)	614	1.12224	Up	2.01e-09	9.08e-08	gi|297734919|emb|CBI17153.3|	190.7	5e-57	unnamed protein product [Vitis vinifera]	gi|225436489|ref|XM_002273245.1|	244	9e-62	PREDICTED: Vitis vinifera serine carboxypeptidase-like 48-like (LOC100246535), mRNA	sp|Q9FFB0|SCP47_ARATH	172	4e-51	Serine carboxypeptidase-like 47 OS=Arabidopsis thaliana	SPAC19G12.10c_2	47.92	96	50	0	K13289
Unigene14115	Transcription factor TCP subgroup	CotAD_23656 (Dt_chr6)	1054	1.11556	Up	1.49e-05	0.000317208	gi|255539595|ref|XP_002510862.1|	358.2	5e-121	conserved hypothetical protein [Ricinus communis] >gi|223549977|gb|EEF51464.1| conserved hypothetical protein [Ricinus communis]	gi|449533326|ref|XM_004173579.1|	87.7	2e-14	PREDICTED: Cucumis sativus transcription factor TCP15-like (LOC101229054), mRNA	sp|Q9LT89|TCP19_ARATH	258	7e-85	Transcription factor TCP19 OS=Arabidopsis thaliana	--	--	--	--	--	K01501
Unigene34094	Histone deacetylase	CotAD_28512 (At_chr9)	774	1.11453	Up	1.99e-07	6.4e-06	gi|225431711|ref|XP_002267516.1|	194.9	5e-58	PREDICTED: histone deacetylase 14 [Vitis vinifera] >gi|296088531|emb|CBI37522.3| unnamed protein product [Vitis vinifera]	gi|225431710|ref|XM_002267480.1|	264	1e-67	PREDICTED: Vitis vinifera histone deacetylase-like (LOC100244854), mRNA	sp|Q941D6|HDA14_ARATH	154	3e-44	Histone deacetylase 14 OS=Arabidopsis thaliana	--	--	--	--	--	--
Unigene14158	Nicotianamine synthase	CotAD_08690 (At_chr1)	1296	1.11368	Up	1.08e-08	4.31e-07	gi|224123744|ref|XP_002330197.1|	495	1e-174	predicted protein [Populus trichocarpa] >gi|222871653|gb|EEF08784.1| predicted protein [Populus trichocarpa]	gi|225450590|ref|XM_002282139.1|	194	2e-46	PREDICTED: Vitis vinifera nicotianamine synthase-like (LOC100254544), mRNA	sp|Q9XGI7|NAS_SOLLC	437	2e-153	Nicotianamine synthase OS=Solanum lycopersicum	MTH675	25.67	187	139	4	K05953
Unigene14184	Photosystem II PsbP	CotAD_40655 (Dt_chr2)	1162	1.10992	Up	4.1e-71	2.43e-68	gi|188509930|gb|ACD56619.1|	486.9	8e-173	unknown predicted protein [Gossypioides kirkii]	gi|188509916|gb|EU626441.1|	389	1e-105	Gossypioides kirkii clone BAC 031A10, complete sequence	sp|Q9S720|PPD3_ARATH	278	7e-93	PsbP domain-containing protein 3, chloroplastic OS=Arabidopsis thaliana	--	--	--	--	--	K02717
CL1072	Amino acid transporter	CotAD_58382 (At_chr9)	1034	1.10645	Up	8.3e-08	2.87e-06	gi|255558594|ref|XP_002520322.1|	402.9	3e-137	amino acid transporter, putative [Ricinus communis] >gi|223540541|gb|EEF42108.1| amino acid transporter, putative [Ricinus communis]	gi|224093532|ref|XM_002334794.1|	270	3e-69	Populus trichocarpa amino acid permease (PTRAAP8), mRNA	sp|Q39134|AAP3_ARATH	394	1e-135	Amino acid permease 3 OS=Arabidopsis thaliana	--	--	--	--	--	--
CL3686	Domain of unknown function	CotAD_31989 (Dt_chr6)	1474	1.08721	Up	1.05e-06	2.92e-05	gi|462419367|gb|EMJ23630.1|	662.9	0	hypothetical protein PRUPE_ppa006089mg [Prunus persica]	gi|359472531|ref|XM_002267904.2|	656	0	PREDICTED: Vitis vinifera triose phosphate/phosphate translocator, chloroplastic-like (LOC100259322), mRNA	sp|P11869|TPT_SPIOL	547	0	Triose phosphate/phosphate translocator, chloroplastic OS=Spinacia oleracea	ECU06g1290	20.64	281	213	8	K15283
Unigene16688	Helicase	CotAD_08981 (Dt_chr10)	1485	1.07668	Up	3.23e-08	1.2e-06	gi|224081336|ref|XP_002306375.1|	537.3	0	predicted protein [Populus trichocarpa] >gi|222855824|gb|EEE93371.1| predicted protein [Populus trichocarpa]	gi|224081335|ref|XM_002306339.1|	71.9	2e-09	Populus trichocarpa predicted protein, mRNA	sp|Q8GYD9|SDE3_ARATH	192	9e-53	Probable RNA helicase SDE3 OS=Arabidopsis thaliana	--	--	--	--	--	K10706
CL1687	RAG1-activating protein-1-related	CotAD_64101 (Dt_chr3)	1277	1.06875	Up	5e-07	1.48e-05	gi|255570438|ref|XP_002526178.1|	66.2	1e-10	conserved hypothetical protein [Ricinus communis] >gi|223534555|gb|EEF36254.1| conserved hypothetical protein [Ricinus communis]	gi|460215431|gb|GABL01048420.1|	161	2e-36	TSA: Camelina sativa comp53731_c0_seq1 transcribed RNA sequence	sp|Q8L9J7|SWET1_ARATH	327	2e-111	Bidirectional sugar transporter SWEET1 OS=Arabidopsis thaliana	--	--	--	--	--	K15382
Unigene23550	TIFY protein	CotAD_69473 (Dt_chr8)	1235	1.02353	Up	1.31e-09	6.1e-08	gi|224118606|ref|XP_002317862.1|	327.4	7e-108	predicted protein [Populus trichocarpa] >gi|222858535|gb|EEE96082.1| predicted protein [Populus trichocarpa]	gi|449510938|ref|XM_004163768.1|	75.8	1e-10	PREDICTED: Cucumis sativus protein TIFY 6B-like (LOC101227218), mRNA	sp|Q9LVI4|TIF6B_ARATH	202	1e-61	Protein TIFY 6B OS=Arabidopsis thaliana	--	--	--	--	--	K13464
CL11144	Uncharacterized protein	CotAD_35809 (Dt_chr1)	2866	-11.7897	Down	2.22e-74	1.39e-71	gi|462402126|gb|EMJ07683.1|	84.3	7e-16	hypothetical protein PRUPE_ppa019056mg, partial [Prunus persica]	gi|312032566|gb|AC243133.1|	81.8	4e-12	Gossypium hirsutum clone MX015E15-jok, complete sequence	sp|P0C2F6|RNHX1_ARATH	50.4	5e-06	Putative ribonuclease H protein At1g65750 OS=Arabidopsis thaliana	--	--	--	--	--	--
CL2475	Leucine-rich repeat	CotAD_06164 (Dt_chr13)	1875	-6.76415	Down	1.78e-62	9.16e-60	gi|224116970|ref|XP_002331797.1|	99	1e-19	predicted protein [Populus trichocarpa] >gi|222874493|gb|EEF11624.1| predicted protein [Populus trichocarpa]	gi|359493478|ref|XM_003634561.1|	65.9	1e-07	PREDICTED: Vitis vinifera receptor-like protein 12-like (LOC100854974), mRNA	sp|Q9C9H7|RLP12_ARATH	275	5e-82	Receptor-like protein 12 OS=Arabidopsis thaliana	lin0661	29.23	260	182	12	K13415
Unigene29768	IQ motif	CotAD_10377 (At_chr13)	806	-5.20619	Down	1.51e-10	7.85e-09	gi|255550069|ref|XP_002516085.1|	346.7	7e-117	calmodulin binding protein, putative [Ricinus communis] >gi|223544571|gb|EEF46087.1| calmodulin binding protein, putative [Ricinus communis]	gi|330250293|gb|CP002685.1|	75.8	6e-11	Arabidopsis thaliana chromosome 2, complete sequence	sp|Q9SF32|IQD1_ARATH	72.8	2e-14	Protein IQ-DOMAIN 1 OS=Arabidopsis thaliana	--	--	--	--	--	--
CL4488	Formyl transferase	CotAD_35996 (Dt_chr1)	1688	-4.60202	Down	3.35e-36	8.28e-34	gi|296087189|emb|CBI33563.3|	208.4	1e-151	unnamed protein product [Vitis vinifera]	gi|359488211|ref|XM_002270590.2|	319	5e-84	PREDICTED: Vitis vinifera methionyl-tRNA formyltransferase-like (LOC100265562), mRNA	--	--	--	--	TM0528	39.71	136	82	1	K00604
CL8609	Leucine-rich repeat protein	CotAD_71508 (Dt_chr6)	939	-4.24483	Down	8.11e-10	3.9e-08	gi|224065667|ref|XP_002301911.1|	434.5	5e-152	predicted protein [Populus trichocarpa] >gi|222843637|gb|EEE81184.1| predicted protein [Populus trichocarpa]	gi|377551757|gb|JQ388714.1|	115	9e-23	Corylus avellana clone CA703-72F19, complete sequence	sp|Q8VZG8|Y4885_ARATH	307	1e-96	Probable LRR receptor-like serine/threonine-protein kinase At4g08850 OS=Arabidopsis thaliana	DR0058_1	26.62	278	193	7	K13415
Unigene29869	GTPase activating protein	CotAD_24648 (Dt_chr5)	495	-3.75259	Down	8.89e-07	2.5e-05	gi|26452519|dbj|BAC43344.1|	129.8	4e-37	putative GCN4-complementing protein [Arabidopsis thaliana]	gi|225425093|ref|XM_002272139.1|	157	1e-35	PREDICTED: Vitis vinifera ADP-ribosylation factor GTPase-activating protein AGD4-like (LOC100261572), mRNA	sp|Q9C6C3|AGD2_ARATH	129	2e-35	ADP-ribosylation factor GTPase-activating protein AGD2 OS=Arabidopsis thaliana	--	--	--	--	--	K12489
Unigene3456	Uncharacterized protein	CotAD_15294 (Dt_chr3)	1081	-3.52115	Down	2.51e-10	1.27e-08	gi|87240475|gb|ABD32333.1|	375.9	2e-124	polyprotein-like, putative [Medicago truncatula]	gi|189163245|dbj|AP010479.1|	67.9	2e-08	Lotus japonicus genomic DNA, chromosome 5, clone: LjT34K16, TM0569d, complete sequence	sp|P92519|M810_ARATH	202	2e-63	Uncharacterized mitochondrial protein AtMg00810 OS=Arabidopsis thaliana	--	--	--	--	--	K10760
Unigene24024	Gamma thionin, defense response	CotAD_76061 (Dt_chr1)	504	-3.21955	Down	2.61832e-06	6.66627e-05	gi|730832|gb|Q07502|	128.3	5e-37	RecName: Full=Defensin-like protein; AltName: Full=8.4 kDa sulfur-rich protein[Glycine max]	gi|11596183|gb|AF283535.1|	81.8	8e-13	Citrus x paradisi proteinase inhibitor se60-like protein mRNA, complete cds	sp|Q9FI23|DEF16_ARATH	102	1e-28	Defensin-like protein16 (PDF1.2) OS=Arabidopsis thaliana		--	--	--	--	--
Unigene17097	Leucine-rich repeat-	CotAD_08119 (Dt_chr9)	954	-3.16697	Down	1.06e-07	3.59e-06	gi|356561472|ref|XP_003549005.1|	328.9	1e-100	PREDICTED: uncharacterized protein LOC100789964 [Glycine max]	gi|123682581|emb|AM437833.1|	79.8	5e-12	Vitis vinifera, whole genome shotgun sequence, contig VV78X145379.4, clone ENTAV 115	sp|P10978|POLX_TOBAC	160	8e-44	Retrovirus-related Pol polyprotein from transposon TNT 1-94 OS=Nicotiana tabacum	--	--	--	--	--	K04728
CL12326	Uncharacterized protein	CotAD_46668 (At_chr4)	764	-3.05645	Down	1.56e-05	0.000327576	gi|332322110|emb|CCA66009.1|	63.2	5e-62	hypothetical protein [Beta vulgaris subsp. vulgaris]	gi|156622170|gb|EU103572.1|	109	4e-21	Gossypium exiguum isolate GE74_446667 LINE reverse transcriptase gene, partial sequence	sp|P92555|M1250_ARATH	43.9	1e-05	Uncharacterized mitochondrial protein AtMg01250 OS=Arabidopsis thaliana	--	--	--	--	--	K13217
CL3156	Wall-associated receptor kinase	CotAD_63666 (At_chr9 )	625	-2.95179	Down	1.99e-06	5.19e-05	gi|359493507|ref|XP_002263295.2|	277.3	7e-88	PREDICTED: wall-associated receptor kinase 2-like [Vitis vinifera]	gi|359492354|ref|XM_002284652.2|	89.7	3e-15	PREDICTED: Vitis vinifera wall-associated receptor kinase 2-like (LOC100257383), mRNA	sp|Q9LMP1|WAK2_ARATH	207	6e-63	Wall-associated receptor kinase 2 OS=Arabidopsis thaliana	YAR019c	30.11	93	64	1	K00924
Unigene23559	Leucine-rich repeat protein	CotAD_48397 (At_chr1 )	342	-2.93577	Down	5.02e-05	0.000921753	gi|462419458|gb|EMJ23721.1|	92.4	1e-21	hypothetical protein PRUPE_ppa004140mg [Prunus persica]	gi|225436921|ref|XM_002274937.1|	75.8	3e-11	PREDICTED: Vitis vinifera RAN GTPase-activating protein 1-like, transcript variant 1 (LOC100244330), mRNA	sp|Q9LE82|RAGP1_ARATH	88.2	1e-21	RAN GTPase-activating protein 1 OS=Arabidopsis thaliana	SPAC22E12.07	44.44	63	26	3	K14319
CL3155	Pectinesterase	CotAD_34226 (At_chr5)	1320	-2.86684	Down	8.96e-17	8.67e-15	gi|255576052|ref|XP_002528921.1|	496.5	1e-175	Pectinesterase U1 precursor, putative [Ricinus communis] >gi|223531623|gb|EEF33450.1| Pectinesterase U1 precursor, putative [Ricinus communis]	gi|359474374|ref|XM_002266285.2|	283	2e-73	PREDICTED: Vitis vinifera probable pectinesterase 68-like (LOC100259241), mRNA	sp|Q8LPF3|PME68_ARATH	477	2e-168	Probable pectinesterase 68 OS=Arabidopsis thaliana	CAC3373	28.85	260	156	8	K01051
Unigene1730	Cellular retinaldehyde binding/alpha-tocopherol transport	CotAD_62573 (At_chr3)	1077	-2.84162	Down	4.7e-14	3.57e-12	gi|449435546|ref|XP_004135556.1|	438	1e-150	PREDICTED: patellin-4-like [Cucumis sativus] >gi|449488516|ref|XP_004158065.1| PREDICTED: patellin-4-like [Cucumis sativus]	gi|470114979|ref|XM_004293634.1|	222	6e-55	PREDICTED: Fragaria vesca subsp. vesca patellin-4-like (LOC101291501), mRNA	sp|Q94C59|PATL4_ARATH	367	4e-124	Patellin-4 OS=Arabidopsis thaliana	--	--	--	--	--	--
Unigene28330	Peptidyl-tRNA hydrolase	CotAD_43719 (Dt_chr1)	895	-2.74466	Down	1.36e-08	5.34e-07	gi|58743494|gb|AAW81735.1|	135.6	3e-36	Putative Putative Pepidyl-tRNA hydrolase family protein [Brassica oleracea]	gi|312032598|gb|AC243166.1|	115	8e-23	Gossypium hirsutum clone MX191C03-jop, complete sequence	sp|Q8GW64|PTHC_ARATH	125	5e-34	Peptidyl-tRNA hydrolase, chloroplastic OS=Arabidopsis thaliana	SMc02693	52.24	67	29	1	K01056
Unigene12605	Ferritin	CotAD_03249 (Dt_chr6)	1075	-2.59994	Down	8.19e-216	1.91e-212	gi|89276793|gb|ABD66595.1|	365.2	2e-125	iron-binding protein [Pyrus pyrifolia]	gi|359481271|ref|XM_002268018.2|	315	5e-83	PREDICTED: Vitis vinifera ferritin-3, chloroplastic-like (LOC100267837), mRNA	sp|Q948P6|FRI3_SOYBN	355	3e-123	Ferritin-3, chloroplastic OS=Glycine max	AF0834	34.93	146	95	3	K00522
Unigene21201	Protein kinase	CotAD_47533 (Dt_chr1)	1153	-2.59935	Down	8.85e-14	6.55e-12	gi|326505952|dbj|BAJ91215.1|	399.1	3e-136	predicted protein [Hordeum vulgare subsp. vulgare]	gi|359488519|ref|XM_003633723.1|	87.7	2e-14	PREDICTED: Vitis vinifera receptor-like protein kinase FERONIA-like (LOC100241219), mRNA	sp|Q9SCZ4|FERON_ARATH	388	1e-127	Receptor-like protein kinase FERONIA OS=Arabidopsis thaliana	BS_yloP_1	33.33	204	132	5	K04733
Unigene13529	Calcium-binding EF-hand protein	CotAD_64917 (Dt_chr11)	532	-2.58238	Down	2.82208e-08	1.05744e-06	gi|255552019|ref|XP_002517054.1|	60.1	9e-11	calmodulin, putative [Ricinus communis] >gi|223543689|gb|EEF45217.1| calmodulin, putative [Ricinus communis]	gi|357504114|ref|XM_003622298.1|	313	7e-83	Medicago truncatula Calmodulin-like protein (MTR_7g034850) mRNA, complete cds	sp|Q9LIK5|CML11_ARATH	152	3e-48	Calmodulin-like protein 11 OS=Arabidopsis thaliana	SPAC3A12.14	68.24	85	27	0	K13448
CL943	CCAAT-binding transcription factor	CotAD_06590 (Dt_chr10)	1154	-2.54185	Down	2.91e-06	7.33e-05	gi|359484449|ref|XP_002278441.2|	196.4	7e-58	PREDICTED: nuclear transcription factor Y subunit A-3-like [Vitis vinifera]	gi|317173977|gb|HQ526196.1|	135	1e-28	Gossypium herbaceum clone NBRI_E_EYT27PB03FVIYW simple sequence repeat marker, mRNA sequence	sp|Q93ZH2|NFYA3_ARATH	140	2e-38	Nuclear transcription factor Y subunit A-3 OS=Arabidopsis thaliana	YGL237c	36.36	132	84	1	K08064
Unigene27837	Disease resistance protein	CotAD_51065 (At_chr5)	442	-2.53328	Down	2.29e-05	0.00046047	gi|224131772|ref|XP_002328104.1|	127.5	3e-33	cc-nbs-lrr resistance protein [Populus trichocarpa] >gi|222837619|gb|EEE75984.1| cc-nbs-lrr resistance protein [Populus trichocarpa]	--	--	--	--	sp|Q7XBQ9|RGA2_SOLBU	87	1e-20	Disease resistance protein RGA2 OS=Solanum bulbocastanum	--	--	--	--	--	K03013
CL6849	Zinc finger, RING-type	CotAD_18031 (Dt_chr13)	676	-2.4827	Down	3.94e-05	0.000744739	gi|30687775|ref|NP_850310.1|	186	1e-56	RING/U-box domain-containing protein [Arabidopsis thaliana] >gi|330254541|gb|AEC09635.1| RING/U-box domain-containing protein [Arabidopsis thaliana]	--	--	--	--	sp|O64425|RMA1_ARATH	45.4	8e-06	E3 ubiquitin-protein ligase RMA1 OS=Arabidopsis thaliana	--	--	--	--	--	K10631
Unigene6985	Protein kinase	CotAD_52223 (Dt_chr6)	859	-2.44216	Down	5.47e-08	1.96e-06	gi|147791263|emb|CAN76838.1|	216.1	2e-65	hypothetical protein VITISV_004487 [Vitis vinifera]	--	--	--	--	sp|Q9LP24|Y1571_ARATH	189	4e-54	Probable leucine-rich repeat receptor-like protein kinase At1g35710 OS=Arabidopsis thaliana	alr0124_1	39.06	256	139	8	K13420
Unigene29765	Helicase	CotAD_13863 (Dt_chr12)	750	-2.35096	Down	2.66e-07	8.35e-06	gi|297733904|emb|CBI15151.3|	88.6	2e-18	unnamed protein product [Vitis vinifera]	gi|460217828|gb|GABL01046472.1|	77.8	1e-11	TSA: Camelina sativa comp52909_c0_seq1 transcribed RNA sequence	sp|Q38953|DHX8_ARATH	59.7	4e-10	Probable pre-mRNA-splicing factor ATP-dependent RNA helicase OS=Arabidopsis thaliana	YER013w_2	38	100	62	1	K12813
Unigene14084	Forkhead-associated (FHA) domain	CotAD_11645 (Dt_chr2)	1367	-2.25379	Down	5.27e-12	3.28e-10	gi|224111030|ref|XP_002315723.1|	231.1	6e-70	predicted protein [Populus trichocarpa] >gi|222864763|gb|EEF01894.1| predicted protein [Populus trichocarpa]	gi|17736882|dbj|AP004515.1|	73.8	4e-10	Lotus japonicus genomic DNA, chromosome 4, clone: LjT04F23, TM0044a, complete sequence	sp|O23305|Y4449_ARATH	174	9e-50	FHA domain-containing protein At4g14490 OS=Arabidopsis thaliana	all0743_1	34.69	98	63	4	--
CL9316	Cytochrome P450	CotAD_50571 (Dt_chr1)	1219	-2.24023	Down	8.44e-19	9.69e-17	gi|255580537|ref|XP_002531093.1|	374	2e-124	cytochrome P450, putative [Ricinus communis] >gi|223529339|gb|EEF31307.1| cytochrome P450, putative [Ricinus communis]	--	--	--	--	sp|Q9LSF8|C82G1_ARATH	290	1e-93	Cytochrome P450 82G1 OS=Arabidopsis thaliana	--	--	--	--	--	K00517
CL4312	Cytochrome P450	CotAD_01026 (Dt_chr10)	1885	-2.18986	Down	4.33e-05	0.00080902	gi|367465454|gb|AEX15511.1|	139	1e-33	ABA 8&apos;-hydroxylase [Citrus sinensis]	gi|367465453|gb|JF316738.1|	511	1e-142	Citrus sinensis ABA 8'-hydroxylase (CYP707A1) mRNA, complete cds	sp|Q949P1|ABAH1_ARATH	620	0	Abscisic acid 8'-hydroxylase 1 OS=Arabidopsis thaliana	slr0574	31.35	370	249	5	K09843
CL1318	Inositol monophosphatase	CotAD_13380 (Dt_chr6)	1383	-2.1822	Down	4.46e-144	6.55e-141	gi|224093434|ref|XP_002309920.1|	559.3	0	predicted protein [Populus trichocarpa] >gi|222852823|gb|EEE90370.1| predicted protein [Populus trichocarpa]	gi|17017950|emb|AJ310755.1|	942	0	Gossypium hirsutum partial mRNA for 3'(2'),5'-bisphosphate nucleotidase (f1 gene)	sp|Q42546|DPNP1_ARATH	523	0	SAL1 phosphatase OS=Arabidopsis thaliana	SPCC1753.04	39.1	335	198	7	K15422
Unigene39636	Barwin protein, defense response to bacterium/fungus	CotAD_70481 (Dt_chr13)	548	-2.14417	Down	1.47991e-08	5.75783e-07	gi|19962|emb|CAA41437.1|	257.3	1e-87	pathogenesis-related protein 4A [Nicotiana tabacum]	gi|19965|emb|X58547.1|	228	5e-57	N.tabacum PR-4B mRNA for pathogenesis-related protein 4B	sp|P29062|PR4A_TOBAC	256	7e-89	Pathogenesis-related protein PR-4A OS=Nicotiana tabacum	--	--	--	--	--	--
CL5807	TSO1-like cysteine-rich	CotAD_12277 (At_chr1 )	1413	-2.12663	Down	2.61e-05	0.000518341	gi|359487901|ref|XP_002272709.2|	369	2e-118	PREDICTED: uncharacterized protein LOC100265943 [Vitis vinifera]	gi|359487900|ref|XM_002272673.2|	182	7e-43	PREDICTED: Vitis vinifera uncharacterized LOC100265943 (LOC100265943), mRNA	sp|F4JIF5|TCX2_ARATH	301	3e-95	Protein tesmin/TSO1-like CXC 2 OS=Arabidopsis thaliana	--	--	--	--	--	--
CL4190	Acid phosphatase	CotAD_22786 (Dt_chr1)	501	-2.09693	Down	3.98e-08	1.45e-06	gi|462415280|gb|EMJ20017.1|	204.9	2e-65	hypothetical protein PRUPE_ppa010063mg [Prunus persica]	gi|256536128|gb|GQ393183.1|	101	7e-19	Gossypium hirsutum cultivar Deltapine 33 B clone MONCS0148 SSR marker CGR5001 genomic sequence	sp|P27061|PPA1_SOLLC	156	3e-48	Acid phosphatase 1 OS=Solanum lycopersicum	--	--	--	--	--	--
CL7640	Peptidase	CotAD_44168 (At_chr7)	1391	-2.07654	Down	2.76e-121	3.1e-118	gi|15237648|ref|NP_196040.1|	87.8	1e-72	metacaspase 9 [Arabidopsis thaliana] >gi|75263209|sp|Q9FYE1.1|MCA9_ARATH RecName: Full=Metacaspase-9; Short=AtMC9; Contains: RecName: Full=Metacaspase-9 subunit p20; Contains: RecName: Full=Metacaspase-9 subunit p10; AltName: Full=Metacaspase 2f; Short=AtMCP2f >gi|9955575|emb|CAC05502.1| latex-abundant protein-like [Arabidopsis thaliana] >gi|32482824|gb|AAP84712.1| metacaspase 9 [Arabidopsis thal…	gi|356571836|ref|XM_003554030.1|	63.9	4e-07	PREDICTED: Glycine max metacaspase-9-like (LOC100781510), mRNA	sp|Q9FYE1|MCA9_ARATH	210	3e-74	Metacaspase-9 OS=Arabidopsis thaliana	all3226_1	23.68	228	161	8	--
CL4411	Uncharacterized protein	CotAD_66564 (At_chr2)	1042	-2.07519	Down	1.57e-05	0.000329028	gi|145355776|ref|XP_001422126.1|	77.8	4e-14	predicted protein [Ostreococcus lucimarinus CCE9901] >gi|144582366|gb|ABP00443.1| predicted protein [Ostreococcus lucimarinus CCE9901]	--	--	--	--	sp|O80560|IP5PC_ARATH	78.2	1e-15	Type I inositol 1,4,5-trisphosphate 5-phosphatase 12 OS=Arabidopsis thaliana	XF1267	35.37	246	152	3	K14306
Unigene22118	ATPase	CotAD_39498 (At_chr13)	1083	-2.06777	Down	2.29e-15	1.97e-13	gi|255588941|ref|XP_002534772.1|	172.9	2e-52	ATP synthase 9 mitochondrial, putative [Ricinus communis] >gi|223524593|gb|EEF27607.1| ATP synthase 9 mitochondrial, putative [Ricinus communis]	gi|400278294|dbj|AB694744.1|	632	1e-178	Raphanus sativus mitochondrial DNA, complete genome, cultivar: MS-gensuke	sp|P60112|ATP9_ARATH	147	3e-44	ATP synthase subunit 9, mitochondrial OS=Arabidopsis thaliana	Q0130	53.42	73	34	0	K02128
Unigene13603	Transcription factor GRAS	CotAD_63546 (At_chr2)	2153	-2.05618	Down	1.25e-09	5.79e-08	gi|224148045|ref|XP_002336581.1|	170.6	3e-43	GRAS domain protein [Populus trichocarpa] >gi|222836236|gb|EEE74657.1| GRAS domain protein [Populus trichocarpa]	--	--	--	--	sp|Q5BN22|RGA2_BRACM	120	2e-28	DELLA protein RGA2 OS=Brassica campestris	--	--	--	--	--	K14494
Unigene3167	Microtubule-associated protein	CotAD_07195 (At_chr11)	2827	-2.05248	Down	5.27e-16	4.73e-14	gi|297736029|emb|CBI24067.3|	1063.5	0	unnamed protein product [Vitis vinifera]	gi|225445649|ref|XM_002266022.1|	398	1e-107	PREDICTED: Vitis vinifera microtubule-associated protein SPIRAL2-like (LOC100253606), mRNA	sp|Q9T041|MAPT_ARATH	310	1e-91	Microtubule-associated protein TORTIFOLIA1 OS=Arabidopsis thaliana	--	--	--	--	--	--
CL548	Strictosidine synthase	CotAD_31035 (Dt_chr1)	817	-2.04794	Down	1.06e-07	3.58e-06	gi|359491389|ref|XP_002274134.2|	228.4	6e-72	PREDICTED: strictosidine synthase 1-like [Vitis vinifera]	--	--	--	--	sp|P94111|STS1_ARATH	172	1e-51	Strictosidine synthase 1 OS=Arabidopsis thaliana	PA1293	31.68	202	136	8	K01757
CL10493	leucine-rich repeat protein kinase	CotAD_51936 (Dt_chr10)	1488	-2.01521	Down	9.13e-19	1.05e-16	gi|224109228|ref|XP_002315129.1|	680.2	0	predicted protein [Populus trichocarpa] >gi|222864169|gb|EEF01300.1| predicted protein [Populus trichocarpa]	gi|470146709|ref|XM_004308917.1|	182	7e-43	PREDICTED: Fragaria vesca subsp. vesca probable leucine-rich repeat receptor-like protein kinase IMK3-like (LOC101307842), mRNA	sp|Q9SCT4|IMK2_ARATH	624	0	Probably inactive leucine-rich repeat receptor-like protein kinase IMK2 OS=Arabidopsis thaliana	ECU01g0630	27.31	271	188	9	K13415
CL11093	Cyclin	CotAD_38769 (Dt_chr3)	1849	-1.98473	Down	1.73e-13	1.24e-11	gi|255561387|ref|XP_002521704.1|	647.1	0	cyclin B, putative [Ricinus communis] >gi|223539095|gb|EEF40691.1| cyclin B, putative [Ricinus communis]	gi|470105345|ref|XM_004288998.1|	258	2e-65	PREDICTED: Fragaria vesca subsp. vesca G2/mitotic-specific cyclin-1-like (LOC101308911), mRNA	sp|P46277|CCNB1_MEDSV	556	0	G2/mitotic-specific cyclin-1 OS=Medicago sativa subsp. varia	SPBC582.03	34.06	323	213	5	K05868
Unigene11814	Disulfide oxidoreductase protein	CotAD_75293 (Dt_chr1)	459	-1.97918	Down	1.18e-09	5.51e-08	gi|341575453|gb|AEK80406.1|	81.3	3e-17	protein disulfide isomerase [Gossypium hirsutum]	gi|341575452|gb|JN055433.1|	149	3e-33	Gossypium hirsutum protein disulfide isomerase (GHPDI12) mRNA, complete cds	sp|P38661|PDIA6_MEDSA	64.3	9e-13	Probable protein disulfide-isomerase A6 OS=Medicago sativa	--	--	--	--	--	K09584
CL6557	Rop nucleotide exchanger	CotAD_36750 (Dt_chr5)	2184	-1.96354	Down	3.06e-23	4.52e-21	gi|296086143|emb|CBI31584.3|	813.9	0	unnamed protein product [Vitis vinifera]	gi|470146596|ref|XM_004308861.1|	458	1e-125	PREDICTED: Fragaria vesca subsp. vesca rop guanine nucleotide exchange factor 1-like (LOC101314613), mRNA	sp|Q93ZY2|ROGF1_ARATH	485	1e-164	Rop guanine nucleotide exchange factor 1 OS=Arabidopsis thaliana	--	--	--	--	--	--
CL8673	Methyltransferase protein	CotAD_40093 (Dt_chr1)	3155	-1.93666	Down	8.95e-37	2.27e-34	gi|330370547|gb|AEC12443.1|	136.7	5e-31	chromomethylase 3 [Gossypium hirsutum]	gi|330370546|gb|HQ229654.1|	4692	0	Gossypium hirsutum chromomethylase 3 (CMT3) mRNA, complete cds	sp|Q94F88|CMT3_ARATH	895	0	DNA (cytosine-5)-methyltransferase CMT3 OS=Arabidopsis thaliana	jhp0435	25.76	361	264	10	K00558
Unigene21766	Kinesin	CotAD_20467 (Dt_chr6)	1603	-1.91676	Down	4.03e-10	2.01e-08	gi|449502531|ref|XP_004161668.1|	232.3	3e-71	PREDICTED: kinesin-related protein 11-like [Cucumis sativus]	gi|359482159|ref|XM_003632672.1|	192	8e-46	PREDICTED: Vitis vinifera uncharacterized LOC100257143 (LOC100257143), mRNA	sp|F9W301|PSS1_ORYSJ	52	6e-07	Kinesin-1-like protein PSS1 OS=Oryza sativa subsp. japonica	--	--	--	--	--	K11498
Unigene6039	Sodium symporter	CotAD_23849 (Dt_chr10)	782	-1.90881	Down	2.88e-09	1.27e-07	gi|28393076|gb|AAO41972.1|	317.4	5e-108	putative Na+ dependent ileal bile acid transporter [Arabidopsis thaliana]	gi|349721563|emb|FQ382014.1|	274	1e-70	Vitis vinifera clone SS0ABG75YG06	sp|Q1EBV7|BASS2_ARATH	317	1e-107	Sodium/pyruvate cotransporter BASS2, chloroplastic OS=Arabidopsis thaliana	MA2003	34.27	178	116	2	K03453
CL2565	Sulfotransferase domain	CotAD_31668 (Dt_chr8)	1158	-1.88362	Down	3.33e-57	1.57e-54	gi|255547111|ref|XP_002514613.1|	84.7	1e-16	Flavonol 4&apos;-sulfotransferase, putative [Ricinus communis] >gi|223546217|gb|EEF47719.1| Flavonol 4&apos;-sulfotransferase, putative [Ricinus communis]	gi|312032552|gb|AC243119.1|	458	1e-126	Gossypium raimondii clone GR__Ba0096K16-hvi, complete sequence	sp|P52837|F4ST_FLACH	79.3	2e-16	Flavonol 4'-sulfotransferase OS=Flaveria chlorifolia	--	--	--	--	--	K11821
CL1352	Kinesin	CotAD_70004 (At_chr13)	2832	-1.86246	Down	2.92e-06	7.36e-05	gi|224088174|ref|XP_002308355.1|	1020	0	predicted protein [Populus trichocarpa] >gi|222854331|gb|EEE91878.1| predicted protein [Populus trichocarpa]	gi|359482159|ref|XM_003632672.1|	434	1e-118	PREDICTED: Vitis vinifera uncharacterized LOC100257143 (LOC100257143), mRNA	sp|P46869|FLA10_CHLRE	119	2e-27	Kinesin-like protein FLA10 OS=Chlamydomonas reinhardtii	SPBC1604.20c	41.08	185	95	5	K11498
Unigene8754	Pentatricopeptide repeat	CotAD_22330 (Dt_chr11)	1706	-1.86234	Down	3.01e-11	1.72e-09	gi|359478743|ref|XP_002282912.2|	173.3	5e-45	PREDICTED: pentatricopeptide repeat-containing protein At2g22410, mitochondrial-like [Vitis vinifera]	gi|359478742|ref|XM_002282876.2|	436	1e-119	PREDICTED: Vitis vinifera pentatricopeptide repeat-containing protein At2g22410, mitochondrial-like (LOC100248441), mRNA	sp|Q9SJZ3|PP169_ARATH	606	0	Pentatricopeptide repeat-containing protein At2g22410, mitochondrial OS=Arabidopsis thaliana	--	--	--	--	--	K15078
Unigene986	Beta tubulin	CotAD_18492 (Dt_chr6)	370	-1.85987	Down	3.69e-05	0.000702182	gi|297600196|ref|NP_001048679.2|	208.4	2e-69	Os03g0105600 [Oryza sativa Japonica Group] >gi|255674142|dbj|BAF10593.2| Os03g0105600 [Oryza sativa Japonica Group]	gi|166343838|gb|EU376000.1|	652	0	Gossypium hirsutum beta-tubulin 16 mRNA, complete cds	sp|Q6VAF4|TBB9_GOSHI	209	2e-67	Tubulin beta-9 chain OS=Gossypium hirsutum	ECU03g0820i	77.23	101	23	0	K07375
Unigene8990	Mini-chromosome maintenance complex protein	CotAD_68369 (Dt_chr4)	544	-1.85979	Down	3.69e-05	0.000702322	gi|449433549|ref|XP_004134560.1|	91.3	4e-20	PREDICTED: DNA replication licensing factor MCM3 homolog 1-like [Cucumis sativus] >gi|449505920|ref|XP_004162604.1| PREDICTED: DNA replication licensing factor MCM3 homolog 1-like [Cucumis sativus]	--	--	--	--	sp|Q9FL33|MCM3_ARATH	79	2e-17	DNA replication licensing factor MCM3 homolog OS=Arabidopsis thaliana	--	--	--	--	--	K02541
Unigene4413	Histone H2B	CotAD_56309 (Dt_chr9)	223	-1.84821	Down	7.89e-40	2.22e-37	gi|462401752|gb|EMJ07309.1|	93.6	1e-24	hypothetical protein PRUPE_ppa013013mg [Prunus persica]	gi|449528975|ref|XM_004171429.1|	109	1e-21	PREDICTED: Cucumis sativus histone H2B-like (LOC101218132), mRNA	sp|O22582|H2B_GOSHI	86.3	2e-23	Histone H2B OS=Gossypium hirsutum	YLR175w	41.82	55	32	0	K11252
Unigene8448	Glutamate receptor	CotAD_57537 (At_chr7)	1083	-1.82341	Down	1.07e-08	4.26e-07	gi|297735388|emb|CBI17828.3|	274.2	5e-83	unnamed protein product [Vitis vinifera]	gi|147767993|emb|AM436047.2|	81.8	1e-12	Vitis vinifera contig VV78X104331.18, whole genome shotgun sequence	sp|Q8LGN1|GLR14_ARATH	212	6e-62	Glutamate receptor 1.4 OS=Arabidopsis thaliana	--	--	--	--	--	K05387
Unigene14161	Histone H2A	CotAD_24938 (At_chr7)	814	-1.8076	Down	2.67e-47	9.52e-45	gi|224085557|ref|XP_002307619.1|	258.1	2e-86	histone 2 [Populus trichocarpa] >gi|222857068|gb|EEE94615.1| histone 2 [Populus trichocarpa]	gi|460393499|ref|XM_004242299.1|	281	6e-73	PREDICTED: Solanum lycopersicum probable histone H2A variant 3-like (LOC101256783), mRNA	sp|O23628|H2AV1_ARATH	246	2e-83	Histone H2A variant 1 OS=Arabidopsis thaliana	YOL012c	62.59	139	50	2	K11251
CL3651	Oligopeptide transporter	CotAD_23588 (Dt_chr6)	1151	-1.80459	Down	3.4e-05	0.000653073	gi|462416674|gb|EMJ21411.1|	94	8e-115	hypothetical protein PRUPE_ppa002475mg [Prunus persica]	gi|470146998|ref|XM_004309057.1|	260	3e-66	PREDICTED: Fragaria vesca subsp. vesca metal-nicotianamine transporter YSL3-like (LOC101305323), mRNA	sp|Q2EF88|YSL3_ARATH	314	2e-103	Metal-nicotianamine transporter YSL3 OS=Arabidopsis thaliana	YGL114w	29.35	184	120	6	--
Unigene14082	Unknown protein	CotAD_49315 (At_chr2)	2540	-1.79631	Down	2.19e-09	9.86e-08	gi|224103713|ref|XP_002313165.1|	807	0	predicted protein [Populus trichocarpa] >gi|222849573|gb|EEE87120.1| predicted protein [Populus trichocarpa]	gi|225428944|ref|XM_002263663.1|	248	2e-62	PREDICTED: Vitis vinifera uncharacterized LOC100251578 (LOC100251578), mRNA	sp|F4JJP1|Y4759_ARATH	64.3	3e-10	WEB family protein At4g27595, chloroplastic OS=Arabidopsis thaliana	--	--	--	--	--	--
Unigene16468	ATP synthase protein	CotAD_56535 (At_chr13)	1779	-1.78379	Down	1.19e-07	4e-06	gi|429465322|gb|AFZ85280.1|	184.1	8e-54	ATP synthase subunit 8, partial (mitochondrion) [Gossypium hirsutum] >gi|429465325|gb|AFZ85281.1| ATP synthase subunit 8, partial (mitochondrion) [Gossypium hirsutum]	gi|17933128|gb|AF387184.1|AF387184	793	0	Abutilon theophrasti ribosomal protein L2 (rpl2) mitochondrial pseudogene, partial sequence	sp|P92812|RM02_ORYSJ	177	1e-48	60S ribosomal protein L2, mitochondrial OS=Oryza sativa subsp. japonica	CC1251	43.51	131	73	4	K02109
CL11401	Heat shock protein	CotAD_12715 (Dt_chr8)	425	-1.78159	Down	5.43e-07	1.6e-05	gi|335327538|gb|AEH30706.1|	203.8	8e-67	low molecular weight heat shock protein [Gossypium hirsutum]	gi|335327537|gb|JF440811.1|	731	0	Gossypium hirsutum low molecular weight heat shock protein (LMWHSP7) mRNA, complete cds	sp|P02519|HSP11_SOYBN	157	3e-50	17.3 kDa class I heat shock protein OS=Glycine max	TM0374	29.27	82	52	2	K13993
CL1221	Protein kinase	CotAD_20318 (Dt_chr6)	1075	-1.77507	Down	1.15e-05	0.000251092	gi|359497873|ref|XP_003635677.1|	188.7	2e-103	PREDICTED: cysteine-rich receptor-like protein kinase 10-like, partial [Vitis vinifera]	gi|359496131|ref|XM_003635112.1|	143	4e-31	PREDICTED: Vitis vinifera cysteine-rich receptor-like protein kinase 29-like (LOC100854625), mRNA	sp|Q9T0J1|CRK26_ARATH	168	2e-83	Cysteine-rich receptor-like protein kinase 26 OS=Arabidopsis thaliana	Cgl2127_1	30.09	113	79	3	K04733
Unigene20825	PAN-2 domain	CotAD_02890 (Dt_chr5)	962	-1.76984	Down	5.36e-05	0.000976306	gi|225440982|ref|XP_002283448.1|	416.8	4e-143	PREDICTED: PAN domain-containing protein At5g03700 [Vitis vinifera] >gi|297740069|emb|CBI30251.3| unnamed protein product [Vitis vinifera]	gi|470134364|ref|XM_004302976.1|	60	5e-06	PREDICTED: Fragaria vesca subsp. vesca PAN domain-containing protein At5g03700-like (LOC101304594), mRNA	sp|Q9LZR8|Y5370_ARATH	382	4e-131	PAN domain-containing protein At5g03700 OS=Arabidopsis thaliana	--	--	--	--	--	--
CL4145	Transcription factor GRAS	CotAD_28010 (Dt_chr8)	2595	-1.76061	Down	6.09e-13	4.17e-11	gi|462404791|gb|EMJ10255.1|	914.1	0	hypothetical protein PRUPE_ppa017030mg [Prunus persica]	gi|225426857|ref|XM_002276844.1|	377	1e-101	PREDICTED: Vitis vinifera scarecrow-like protein 28 (LOC100247949), mRNA	sp|Q9CAN3|SCL28_ARATH	670	0	Scarecrow-like protein 28 OS=Arabidopsis thaliana	--	--	--	--	--	K14494
Unigene12196	Calcium-binding protein	CotAD_12016 (Dt_chr8)	347	-1.75634	Down	3.1e-05	0.000602133	gi|470114580|ref|XP_004293492.1|	99.8	1e-26	PREDICTED: calcium-binding protein PBP1-like [Fragaria vesca subsp. vesca]	gi|460405841|ref|XM_004248335.1|	79.8	2e-12	PREDICTED: Solanum lycopersicum calcium-binding protein PBP1-like (LOC101251823), mRNA	sp|Q9LSQ6|PBP1_ARATH	72.8	1e-17	Calcium-binding protein PBP1 OS=Arabidopsis thaliana	--	--	--	--	--	--
CL2206	Microtubule-associated protein	CotAD_21648 (At_chr5)	9388	-1.75542	Down	3.99e-56	1.83e-53	gi|89258498|gb|ABD65462.1|	420.2	4e-132	short chain alcohol dehydrogenase [Gossypium hirsutum]	gi|89258497|gb|DQ372574.1|	547	1e-152	Gossypium hirsutum short chain alcohol dehydrogenase mRNA, complete cds	sp|Q7FAE1|MOMAS_ORYSJ	270	1e-81	Momilactone A synthase OS=Oryza sativa subsp. japonica	CC0094	36.78	261	159	4	K13070
Unigene6006	Extensin	CotAD_34549 (Dt_chr1)	2892	-1.74438	Down	1.98e-39	5.47e-37	gi|255544856|ref|XP_002513489.1|	1267.7	0	origin recognition complex subunit, putative [Ricinus communis] >gi|223547397|gb|EEF48892.1| origin recognition complex subunit, putative [Ricinus communis]	gi|359478738|ref|XM_002282823.2|	743	0	PREDICTED: Vitis vinifera origin recognition complex subunit 1-like (LOC100244935), mRNA	sp|P13983|EXTN_TOBAC	54.7	2e-07	Extensin OS=Nicotiana tabacum	SPBC29A10.15	32.66	496	315	10	K02603
CL4635	Glycosyl transferase	CotAD_53883 (Dt_chr13)	1329	-1.73706	Down	6.19e-17	6.11e-15	gi|381355753|gb|AFG26331.1|	586.3	0	galactinol synthase [Gossypium hirsutum]	gi|339655351|gb|HQ727693.1|	379	1e-102	Populus trichocarpa galactinol synthase 2-1 mRNA, complete cds	sp|C7G304|GOLS2_SOLLC	555	0	Galactinol synthase 2 OS=Solanum lycopersicum	SPBC4C3.08	25.96	235	131	8	K00750
Unigene19809	Transcription factor TCP	CotAD_61573 (At_chr7)	1052	-1.72322	Down	7.53e-09	3.1e-07	gi|359490932|ref|XP_002275255.2|	55.8	5e-07	PREDICTED: uncharacterized protein LOC100250877 [Vitis vinifera]	gi|297830513|ref|XM_002883093.1|	60	5e-06	Arabidopsis lyrata subsp. lyrata hypothetical protein, mRNA	sp|A1YKT1|TCP18_ARATH	115	1e-28	Transcription factor TCP18 OS=Arabidopsis thaliana	--	--	--	--	--	--
CL6072	Malate transporter	CotAD_16250 (Dt_chr13)	926	-1.7231	Down	4.85e-05	0.000893695	gi|462419396|gb|EMJ23659.1|	156.8	7e-42	hypothetical protein PRUPE_ppa003480mg [Prunus persica]	gi|470122185|ref|XM_004297080.1|	79.8	5e-12	PREDICTED: Fragaria vesca subsp. vesca aluminum-activated malate transporter 4-like (LOC101301099), mRNA	sp|Q9C6L8|ALMT4_ARATH	123	2e-31	Aluminum-activated malate transporter 4 OS=Arabidopsis thaliana	--	--	--	--	--	--
Unigene24960	SPX protein	CotAD_57313 (At_chr6)	1494	-1.72223	Down	1.01e-11	6.04e-10	gi|462413181|gb|EMJ18230.1|	680.6	0	hypothetical protein PRUPE_ppa001662mg [Prunus persica]	gi|224141420|ref|XM_002324035.1|	176	4e-41	Populus trichocarpa pho1-like protein, mRNA	sp|Q9LJW0|PHO19_ARATH	642	0	Phosphate transporter PHO1 homolog 9 OS=Arabidopsis thaliana	YIL047c_2	28.17	394	255	14	--
CL6557	Rop nucleotide exchanger	CotAD_29858 (Dt_chr5)	2290	-1.71459	Down	4.08e-18	4.42e-16	gi|296086143|emb|CBI31584.3|	806.2	0	unnamed protein product [Vitis vinifera]	gi|470146596|ref|XM_004308861.1|	470	1e-129	PREDICTED: Fragaria vesca subsp. vesca rop guanine nucleotide exchange factor 1-like (LOC101314613), mRNA	sp|Q93ZY2|ROGF1_ARATH	480	3e-162	Rop guanine nucleotide exchange factor 1 OS=Arabidopsis thaliana	--	--	--	--	--	--
Unigene19185	ATP binding protein	CotAD_39368 (Dt_chr6)	2003	-1.69005	Down	3.8e-13	2.65e-11	gi|255556530|ref|XP_002519299.1|	691	0	ATP binding protein, putative [Ricinus communis] >gi|223541614|gb|EEF43163.1| ATP binding protein, putative [Ricinus communis]	gi|470124526|ref|XM_004298216.1|	200	4e-48	PREDICTED: Fragaria vesca subsp. vesca uncharacterized LOC101297433 (LOC101297433), mRNA	sp|P93203|MFP1_SOLLC	84	1e-16	MAR-binding filament-like protein 1 OS=Solanum lycopersicum	MJ1322	21.14	563	377	21	K10400
Unigene8720	ABC transporter	CotAD_73237 (Dt_chr4)	769	-1.68178	Down	4.35e-05	0.000811675	gi|449451785|ref|XP_004143641.1|	58.2	7e-20	PREDICTED: ABC transporter B family member 28-like [Cucumis sativus]	gi|147785288|emb|AM475780.2|	113	3e-22	Vitis vinifera contig VV78X071093.5, whole genome shotgun sequence	sp|Q8LPQ6|AB28B_ARATH	53.5	3e-17	ABC transporter B family member 28 OS=Arabidopsis thaliana	--	--	--	--	--	--
CL8749	Inner centromere protein	CotAD_66258 (Dt_chr2)	2920	-1.67561	Down	4.72e-08	1.7e-06	gi|462398841|gb|EMJ04509.1|	600.5	0	hypothetical protein PRUPE_ppa025913mg [Prunus persica]	gi|225461934|ref|XM_002265957.1|	141	5e-30	PREDICTED: Vitis vinifera uncharacterized LOC100241254 (LOC100241254), mRNA	sp|B2ZX90|FAS1_ORYSJ	63.9	4e-10	Chromatin assembly factor 1 subunit FSM OS=Oryza sativa subsp. japonica	tolA	22.61	314	236	7	K03243
Unigene15182	Sulfotransferase domain	CotAD_31669 (Dt_chr8)	332	-1.66874	Down	1.13e-15	9.93e-14	gi|255547107|ref|XP_002514611.1|	37.7	5e-18	Flavonol 3-sulfotransferase, putative [Ricinus communis] >gi|223546215|gb|EEF47717.1| Flavonol 3-sulfotransferase, putative [Ricinus communis]	--	--	--	--	sp|Q9FZ80|SOT17_ARATH	66.2	7e-18	Cytosolic sulfotransferase 17 OS=Arabidopsis thaliana	--	--	--	--	--	K11821
Unigene30363	Auxin response factor	CotAD_40344 (Dt_chr11)	650	-1.66031	Down	4.89e-06	0.000117261	gi|224103217|ref|XP_002334078.1|	220.7	7e-72	predicted protein [Populus trichocarpa] >gi|222869514|gb|EEF06645.1| predicted protein [Populus trichocarpa]	gi|359485333|ref|XM_002282794.2|	281	4e-73	PREDICTED: Vitis vinifera auxin response factor 6-like (LOC100260866), mRNA	sp|Q9ZTX8|ARFF_ARATH	212	1e-63	Auxin response factor 6 OS=Arabidopsis thaliana	--	--	--	--	--	K14486
Unigene21918	ATPase-associated domain	CotAD_57644 (Dt_chr8)	1711	-1.65737	Down	7.24e-08	2.54e-06	gi|462422375|gb|EMJ26638.1|	867.5	0	hypothetical protein PRUPE_ppa000420mg [Prunus persica]	gi|123660460|emb|AM440675.1|	285	8e-74	Vitis vinifera, whole genome shotgun sequence, contig VV78X160309.3, clone ENTAV 115	sp|Q9LI83|ALA10_ARATH	799	0	Phospholipid-transporting ATPase 10 OS=Arabidopsis thaliana	YAL026c	37.95	498	307	7	K01530
Unigene9460	Fatty acid desaturase	CotAD_33272 (Dt_chr2)	432	-1.65635	Down	2.84e-06	7.18e-05	gi|2564237|emb|CAA71199.1|	173.7	3e-52	omega-6 desaturase [Gossypium hirsutum]	gi|4490390|emb|Y10112.2|	759	0	Gossypium hirsutum mRNA for omega-6 desaturase	sp|P48630|FD6E1_SOYBN	150	8e-45	Omega-6 fatty acid desaturase, endoplasmic reticulum isozyme 1 OS=Glycine max G	all1597	48.53	68	35	2	K10256
CL9504	Helix-loop-helix DNA-binding	CotAD_43399 (Dt_chr9)	713	-1.64941	Down	1.45e-08	5.66e-07	gi|357449601|ref|XP_003595077.1|	52.4	1e-06	Transcription factor bHLH [Medicago truncatula] >gi|355484125|gb|AES65328.1| Transcription factor bHLH [Medicago truncatula]	gi|470120845|ref|XM_004296450.1|	60	3e-06	PREDICTED: Fragaria vesca subsp. vesca transcription factor bHLH35-like (LOC101296851), mRNA	sp|Q2HIV9|BH035_ARATH	144	2e-44	Transcription factor bHLH35 OS=Arabidopsis thaliana	--	--	--	--	--	K13422
Unigene11228	Protein binding	CotAD_05549 (Dt_chr7)	1077	-1.64427	Down	4.53e-11	2.53e-09	gi|388513941|gb|AFK45032.1|	175.6	2e-52	unknown [Lotus japonicus]	--	--	--	--	sp|Q58FX0|BAP2_ARATH	120	2e-32	BON1-associated protein 2 OS=Arabidopsis thaliana	--	--	--	--	--	--
Unigene5778	Glutamate receptor	CotAD_56781 (Dt_chr7)	2790	-1.62769	Down	1.76e-19	2.08e-17	gi|224142049|ref|XP_002324371.1|	1032.7	0	glutamate-gated kainate-type ion channel receptor subunit GluR5 [Populus trichocarpa] >gi|222865805|gb|EEF02936.1| glutamate-gated kainate-type ion channel receptor subunit GluR5 [Populus trichocarpa]	gi|470113379|ref|XM_004292854.1|	143	1e-30	PREDICTED: Fragaria vesca subsp. vesca glutamate receptor 2.7-like (LOC101294732), mRNA	sp|Q9C5V5|GLR28_ARATH	879	0	Glutamate receptor 2.8 OS=Arabidopsis thaliana	--	--	--	--	--	K05387
Unigene11055	Cellulose synthase	CotAD_16292 (Dt_chr8)	3753	-1.62035	Down	6.54e-47	2.3e-44	gi|312142158|gb|ADQ28096.1|	518.1	1e-161	celullose synthase-like D protein [Gossypium hirsutum]	gi|312142157|gb|HQ417116.1|	7121	0	Gossypium hirsutum celullose synthase-like D protein (CslD1) mRNA, complete cds	sp|Q9SRW9|CSLD5_ARATH	1511	0	Cellulose synthase-like protein D5 OS=Arabidopsis thaliana	alr3757	24.03	462	342	18	K00770
CL8674	Uncharacterizede protein	CotAD_32588 (At_chr9)	618	-1.60146	Down	2.57e-07	8.1e-06	gi|225446345|ref|XP_002272406.1|	110.5	5e-29	PREDICTED: GPI-anchored protein LORELEI [Vitis vinifera] >gi|302143285|emb|CBI21846.3| unnamed protein product [Vitis vinifera]	gi|149391300|gb|EF576080.1|	71.9	8e-10	Oryza sativa (indica cultivar-group) clone 3-2-B11 gpi-anchored protein mRNA, partial cds	sp|B3GS44|LRE_ARATH	97.1	2e-25	GPI-anchored protein LORELEI OS=Arabidopsis thaliana	--	--	--	--	--	--
Unigene11128	Chromosome organization	CotAD_69900 (Dt_chr6)	3961	-1.58839	Down	8.81e-20	1.08e-17	gi|224140989|ref|XP_002323859.1|	2006.1	0	condensin complex components subunit [Populus trichocarpa] >gi|222866861|gb|EEF03992.1| condensin complex components subunit [Populus trichocarpa]	gi|224140988|ref|XM_002323823.1|	868	0	Populus trichocarpa condensin complex components subunit (CPC901), mRNA	sp|Q9FJL0|SMC4_ARATH	1853	0	Structural maintenance of chromosomes protein 4 OS=Arabidopsis thaliana	YLR086w	38.61	1277	716	16	K06675
Unigene23382	Plastocyanin-like protein	CotAD_00087 (Dt_chr1)	880	-1.58789	Down	2.2e-21	2.94e-19	gi|115393868|gb|ABI96983.1|	353.2	4e-123	phytocyanin-like arabinogalactan-protein [Gossypium hirsutum] >gi|115393870|gb|ABI96984.1| phytocyanin-like arabinogalactan-protein [Gossypium hirsutum]	gi|115393867|gb|DQ868985.1|	1047	0	Gossypium hirsutum phytocyanin-like arabinogalactan-protein (PLA1) mRNA, complete cds	sp|Q9SK27|ENL1_ARATH	186	9e-59	Early nodulin-like protein 1 OS=Arabidopsis thaliana	--	--	--	--	--	--
CL3756	Expansin	CotAD_73594 (Dt_chr5)	465	-1.5621	Down	1.01e-06	2.82e-05	gi|150022294|gb|ABR57473.1|	215.3	2e-71	alpha-expansin 6 [Gossypium tomentosum] >gi|150022296|gb|ABR57474.1| alpha-expansin 6 [Gossypium hirsutum] >gi|150022298|gb|ABR57475.1| alpha-expansin 6 [Gossypium hirsutum]	gi|150022289|gb|EF644299.1|	803	0	Gossypium arboreum clone 1_11 alpha-expansin 6 (EXPA6) gene, partial cds	sp|O80622|EXP15_ARATH	173	4e-55	Expansin-A15 OS=Arabidopsis thaliana	--	--	--	--	--	--
Unigene11483	SET domain	CotAD_55265 (Dt_chr3)	1335	-1.56042	Down	3e-06	7.52e-05	gi|255556257|ref|XP_002519163.1|	529.2	0	Histone-lysine N-methyltransferase ATXR6, putative [Ricinus communis] >gi|223541826|gb|EEF43374.1| Histone-lysine N-methyltransferase ATXR6, putative [Ricinus communis]	gi|470144639|ref|XM_004307909.1|	276	6e-71	PREDICTED: Fragaria vesca subsp. vesca histone-lysine N-methyltransferase ATXR6-like (LOC101303561), mRNA	sp|Q9FNE9|ATXR6_ARATH	493	1e-174	Histone-lysine N-methyltransferase ATXR6 OS=Arabidopsis thaliana	--	--	--	--	--	K11446
CL1727	UDP-glucosyltransferase	CotAD_24027 (Dt_chr3)	1551	-1.54943	Down	1.41e-17	1.47e-15	gi|13620861|dbj|BAB41020.1|	612.8	0	UDP-glucose:flavonoid 3-O-glucosyltransferase [Vitis vinifera] >gi|13620865|dbj|BAB41022.1| UDP-glucose:flavonoid 3-O-glucosyltransferase [Vitis vinifera]	gi|13620854|dbj|AB047090.1|	95.6	1e-16	Vitis labrusca x Vitis vinifera KyUFGT1 gene for UDP-glucose:flavonoid 3-O-glucosyltransferase, complete cds	sp|P51094|UFOG_VITVI	603	0	Anthocyanidin 3-O-glucosyltransferase 2 OS=Vitis vinifera	YLR189c_2	35.11	131	71	7	K12930
Unigene6150	WD40-repeat-containing domain	CotAD_00404 (Dt_chr9)	1312	-1.54334	Down	3.11e-12	1.99e-10	gi|255572951|ref|XP_002527406.1|	615.5	0	WD-repeat protein, putative [Ricinus communis] >gi|223533216|gb|EEF34972.1| WD-repeat protein, putative [Ricinus communis]	gi|470123038|ref|XM_004297496.1|	464	1e-127	PREDICTED: Fragaria vesca subsp. vesca WD-40 repeat-containing protein MSI4-like (LOC101302829), mRNA	sp|O22607|MSI4_ARATH	545	0	WD-40 repeat-containing protein MSI4 OS=Arabidopsis thaliana	YBR198c	24.22	256	189	9	K10752
CL5817	Uncharacterizede protein	CotAD_60659 (At_chr3)	2307	-1.53955	Down	1.14e-13	8.29e-12	gi|462413169|gb|EMJ18218.1|	932.6	0	hypothetical protein PRUPE_ppa002010mg [Prunus persica]	gi|470139142|ref|XM_004305263.1|	218	2e-53	PREDICTED: Fragaria vesca subsp. vesca uncharacterized LOC101300839 (LOC101300839), mRNA	sp|Q9LME2|SYCP1_ARATH	60.8	3e-09	Synaptonemal complex protein 1 OS=Arabidopsis thaliana	--	--	--	--	--	K13110
CL8736	KIP1-like	CotAD_21045 (Dt_chr13)	1790	-1.52691	Down	1.45e-25	2.41e-23	gi|224128031|ref|XP_002329237.1|	338.2	1e-107	predicted protein [Populus trichocarpa] >gi|222871018|gb|EEF08149.1| predicted protein [Populus trichocarpa]	gi|255559333|ref|XM_002520641.1|	60	8e-06	Ricinus communis conserved hypothetical protein, mRNA	sp|Q9CAP9|FPP1_ARATH	66.2	4e-11	Filament-like plant protein 1 OS=Arabidopsis thaliana	PH1798	24.25	334	221	11	K09291
CL5008	uridine kinase	CotAD_03958 (Dt_chr7)	2169	-1.52095	Down	4.62e-08	1.67e-06	gi|462422074|gb|EMJ26337.1|	964.9	0	hypothetical protein PRUPE_ppa002506mg [Prunus persica]	gi|225425040|ref|XM_002270584.1|	944	0	PREDICTED: Vitis vinifera uridine-cytidine kinase C-like (LOC100266718), mRNA	sp|Q9FKS0|UKL1_ARATH	82	3e-16	Uridine kinase-like protein 1, chloroplastic OS=Arabidopsis thaliana	SA1439	35.2	179	107	5	K00876
CL2798	CHUP1 Protein	CotAD_57720 (At_chr10)	2798	-1.51605	Down	3.59e-12	2.27e-10	gi|462409510|gb|EMJ14844.1|	1055.4	0	hypothetical protein PRUPE_ppa001630mg [Prunus persica]	gi|225444168|ref|XM_002268571.1|	553	1e-154	PREDICTED: Vitis vinifera protein CHUP1, chloroplastic-like (LOC100268044), mRNA	sp|Q9LI74|CHUP1_ARATH	338	8e-101	Protein CHUP1, chloroplastic OS=Arabidopsis thaliana	--	--	--	--	--	--
Unigene6608	NADH:ubiquinone oxidoreductase	CotAD_58156 (At_chr4)	702	-1.49984	Down	7.31e-10	3.54e-08	gi|22135850|gb|AAM91110.1|	226.9	1e-68	AT4g37510/F6G17_160 [Arabidopsis thaliana] >gi|24111441|gb|AAN46889.1| At4g37510/F6G17_160 [Arabidopsis thaliana]	gi|317175224|gb|HQ527443.1|	660	0	Gossypium herbaceum clone NBRI_D_5296 simple sequence repeat marker, mRNA sequence	sp|Q9FGI6|NDUS1_ARATH	226	1e-69	NADH dehydrogenase [ubiquinone] iron-sulfur protein 1, mitochondrial OS=Arabidopsis thaliana	RC1231	65.79	76	26	0	K03934
CL4272	Helix-loop-helix DNA-binding	CotAD_49997 (Dt_chr3)	3111	-1.49614	Down	6.38e-29	1.21e-26	gi|359482873|ref|XP_003632856.1|	377.1	1e-118	PREDICTED: transcription factor bHLH87-like [Vitis vinifera]	gi|359482872|ref|XM_003632808.1|	291	2e-75	PREDICTED: Vitis vinifera transcription factor bHLH87-like (LOC100251455), mRNA	sp|Q8S3D2|BH087_ARATH	259	1e-77	Transcription factor bHLH87 OS=Arabidopsis thaliana	--	--	--	--	--	K10863
Unigene24441	Glutamate receptor	CotAD_02471 (Dt_chr5)	2185	-1.49533	Down	8.33e-13	5.63e-11	gi|255565178|ref|XP_002523581.1|	296.6	7e-91	glutamate receptor 2 plant, putative [Ricinus communis] >gi|223537143|gb|EEF38776.1| glutamate receptor 2 plant, putative [Ricinus communis]	--	--	--	--	sp|Q84W41|GLR36_ARATH	139	7e-34	Glutamate receptor 3.6 OS=Arabidopsis thaliana	--	--	--	--	--	K05387
Unigene30629	Transcription factor GRAS	CotAD_14505 (At_chr1)	1230	-1.48928	Down	1.03e-07	3.5e-06	gi|224077498|ref|XP_002305273.1|	213.4	1e-60	GRAS domain protein [Populus trichocarpa] >gi|222848237|gb|EEE85784.1| GRAS domain protein [Populus trichocarpa]	--	--	--	--	sp|Q94F30|ESD4_ARATH	75.9	9e-15	Ubiquitin-like-specific protease ESD4 OS=Arabidopsis thaliana	SPBC19G7.09	24.08	191	143	4	K08592
Unigene16901	Myb domain, DNA-binding	CotAD_31433 (At_chr7)	1071	-1.48603	Down	1.76004e-07	5.73841e-06	gi|2921338|gb|AAC04719.1|	268.5	2e-87	MYB-like DNA-binding domain protein [Gossypium hirsutum]	gi|2921337|gb|AF034133.1|	93.7	4e-16	Gossypium hirsutum MYB-like DNA-binding domain protein (MYB5) mRNA, complete cds	sp|B9GSW9|MYB_POPTR	171	3e-51	Putative MYB transcription factor family protein OS=Populus trichocarpa	ECU11g1690	41.18	119	70	1	K09422
Unigene20115	Oligopeptide transporter	CotAD_66676 (At_chr8)	912	-1.48275	Down	3.03e-05	0.00059055	gi|17064754|gb|AAL32531.1|	347.4	7e-115	nitrate transporter (NTL1) [Arabidopsis thaliana] >gi|27311911|gb|AAO00921.1| nitrate transporter (NTL1) [Arabidopsis thaliana]	gi|356500556|ref|XM_003519050.1|	131	1e-27	PREDICTED: Glycine max nitrate transporter 1.2-like (LOC100801999), mRNA	sp|Q8H157|PTR19_ARATH	347	2e-116	Nitrate transporter 1.2 OS=Arabidopsis thaliana	SPBC13A2.04c	29.08	141	98	4	K14638
Unigene11468	Disease resistance protein	CotAD_37221 (At_chr7)	1109	-1.46942	Down	2.62e-07	8.21e-06	gi|224096480|ref|XP_002334697.1|	454.5	1e-151	nbs-lrr resistance protein [Populus trichocarpa] >gi|222874531|gb|EEF11662.1| nbs-lrr resistance protein [Populus trichocarpa]	gi|224096479|ref|XM_002334660.1|	109	6e-21	Populus trichocarpa nbs-lrr resistance protein, mRNA	sp|Q9M667|RPP13_ARATH	224	3e-66	Disease resistance protein RPP13 OS=Arabidopsis thaliana	--	--	--	--	--	K13457
Unigene14595	Uncharacterizede protein	CotAD_45108 (Dt_chr2)	723	-1.46412	Down	2.89e-18	3.18e-16	gi|224056461|ref|XP_002298868.1|	52	2e-06	predicted protein [Populus trichocarpa] >gi|222846126|gb|EEE83673.1| predicted protein [Populus trichocarpa]	--	--	--	--	sp|Q9FPQ6|GP1_CHLRE	111	4e-28	Vegetative cell wall protein gp1 OS=Chlamydomonas reinhardtii	SPBC28F2.12	40.13	152	87	7	K14709
Unigene11484	UDP-glucosyltransferase protein	CotAD_05950 (Dt_chr5)	791	-1.45677	Down	4.52e-05	0.000838736	gi|462411439|gb|EMJ16488.1|	226.1	1e-69	hypothetical protein PRUPE_ppa004957mg [Prunus persica]	gi|387135065|gb|JN088287.1|	113	3e-22	Linum usitatissimum UDP-glycosyltransferase 1 (UGT71Q2) gene, complete cds	sp|Q40288|UFOG6_MANES	218	4e-69	Anthocyanidin 3-O-glucosyltransferase 6 (Fragment) OS=Manihot esculenta	--	--	--	--	--	K12356
CL1606	Cytochrome P450	CotAD_44681 (Dt_chr6)	590	-1.45224	Down	3.47e-12	2.2e-10	gi|388503150|gb|AFK39641.1|	221.9	3e-73	unknown [Lotus japonicus]	gi|359491437|ref|XM_003634230.1|	109	3e-21	PREDICTED: Vitis vinifera cytochrome P450 71D10-like (LOC100249139), mRNA	sp|P24465|C71A1_PERAE	169	4e-50	Cytochrome P450 71A1 OS=Persea americana	all1361	37.5	120	75	2	K09755
CL5671	Homeodomain	CotAD_22665 (Dt_chr4)	1417	-1.43788	Down	1.94e-06	5.07e-05	gi|449498531|ref|XP_004160562.1|	502.3	6e-175	PREDICTED: homeobox protein LUMINIDEPENDENS-like [Cucumis sativus]	gi|359479823|ref|XM_002269409.2|	222	8e-55	PREDICTED: Vitis vinifera homeobox protein LUMINIDEPENDENS-like (LOC100249358), mRNA	sp|Q38796|LUMI_ARATH	446	6e-148	Homeobox protein LUMINIDEPENDENS OS=Arabidopsis thaliana	--	--	--	--	--	--
Unigene30204	HD-ZIP protein	CotAD_68118 (Dt_chr8)	834	-1.40841	Down	4.62e-17	4.63e-15	gi|307715372|gb|ADN88093.1|	182.6	1e-54	homeodomain-leucine zipper protein HD2 [Gossypium hirsutum]	gi|307715371|gb|HM134791.1|	232	5e-58	Gossypium hirsutum homeodomain-leucine zipper protein HD2 (HB2) mRNA, complete cds	sp|Q05466|HAT4_ARATH	147	1e-42	Homeobox-leucine zipper protein HAT4 OS=Arabidopsis thaliana	--	--	--	--	--	K09338
CL11065	Uncharacterized protein	CotAD_44149 (Dt_chr2)	910	-1.40451	Down	2.88e-05	0.000564738	gi|2388584|gb|AAB71465.1|	53.1	3e-06	EST gb|ATTS1136 comes from this gene [Arabidopsis thaliana]	--	--	--	--	sp|P18616|RPB1_ARATH	64.7	2e-11	DNA-directed RNA polymerase II subunit RPB1 OS=Arabidopsis thaliana	XF1267	34.86	175	114	4	K14306
CL803	Mycolic acid cyclopropane synthase	CotAD_15605 (At_chr11)	1465	-1.40174	Down	4.4e-10	2.18e-08	gi|50313462|gb|AAT74601.1|	920.2	0	cyclopropane fatty acid synthase [Gossypium hirsutum]	gi|50313461|gb|AY574037.1|	2704	0	Gossypium hirsutum cyclopropane fatty acid synthase (CPA-FAS-2) mRNA, complete cds	sp|Q8W257|PFI_PTIFI	49.7	3e-06	Polyenoic fatty acid isomerase OS=Ptilota filicina	mll8087	30.26	423	286	10	K00574
Unigene3471	Protein kinase	CotAD_04647 (At_chr4)	1035	-1.39594	Down	4.94e-05	0.000908474	gi|224106425|ref|XP_002314160.1|	85.5	1e-90	predicted protein [Populus trichocarpa] >gi|222850568|gb|EEE88115.1| predicted protein [Populus trichocarpa]	gi|225434860|ref|XM_002280605.1|	103	4e-19	PREDICTED: Vitis vinifera L-type lectin-domain containing receptor kinase IV.2-like (LOC100246749), mRNA	sp|Q9LSR9|LRK18_ARATH	223	2e-67	L-type lectin-domain containing receptor kinase I.8 OS=Arabidopsis thaliana	--	--	--	--	--	K10082
CL11789	DNA-binding WRKY	CotAD_00095 (Dt_chr1)	1268	-1.39264	Down	1.94e-24	3.04e-22	gi|359476150|ref|XP_002282812.2|	209.1	2e-63	PREDICTED: WRKY transcription factor 18-like [Vitis vinifera]	gi|256537871|gb|GQ394926.1|	176	4e-41	Gossypium hirsutum cultivar Delta Opal clone MONCS1949 SSR marker DPL0269 genomic sequence	sp|Q9C5T4|WRK18_ARATH	136	7e-37	WRKY transcription factor 18 OS=Arabidopsis thaliana	--	--	--	--	--	K13424
Unigene25961	Glu-tRNAGln amidotransferase	CotAD_18706 (Dt_chr1)	991	-1.38444	Down	4.94e-98	4.33e-95	gi|353558764|sp|D7STK2.1|GATC_VITVI	179.9	7e-55	RecName: Full=Glutamyl-tRNA(Gln) amidotransferase subunit C, chloroplastic/mitochondrial; Short=Glu-AdT subunit C; Flags: Precursor	gi|349725618|emb|FQ388656.1|	180	2e-42	Vitis vinifera clone SS0AEB22YG01	sp|D7STK2|GATC_VITVI	179	2e-56	Glutamyl-tRNA(Gln) amidotransferase subunit C, chloroplastic/mitochondrial OS=Vitis vinifera	asl3192	39.08	87	53	0	K02435
Unigene42675	Histidine kinase	CotAD_13092 (Dt_chr8)	268	-1.36301	Down	1.8e-05	0.00037364	gi|190148353|gb|ACE63259.1|	114.4	1e-29	cytokinin receptor 1 [Betula pendula]	gi|190148352|gb|EU583455.1|	81.8	3e-13	Betula pendula cytokinin receptor 1 (CRE1) mRNA, partial cds	sp|Q9C5U0|AHK4_ARATH	76.6	6e-18	Histidine kinase 4 OS=Arabidopsis thaliana	--	--	--	--	--	K14489
CL6098	Reticulon	CotAD_28910 (At_chr5)	1573	-1.35583	Down	1.7e-07	5.57e-06	gi|224092920|ref|XP_002309754.1|	507.3	8e-176	predicted protein [Populus trichocarpa] >gi|222852657|gb|EEE90204.1| predicted protein [Populus trichocarpa]	gi|359485405|ref|XM_002275120.2|	143	6e-31	PREDICTED: Vitis vinifera reticulon-like protein B17-like (LOC100248888), mRNA	sp|Q8LDS3|RTNLR_ARATH	385	8e-130	Reticulon-like protein B18 OS=Arabidopsis thaliana	--	--	--	--	--	--
CL2588	UDP-glucosyltransferase	CotAD_32791 (Dt_chr1)	1110	-1.33614	Down	1.65e-06	4.39e-05	gi|125950374|gb|ABN58740.1|	620.2	0	UGT protein [Gossypium hirsutum]	gi|125950373|gb|EF408255.1|	1310	0	Gossypium hirsutum UGT protein (UGT1) mRNA, complete cds	sp|Q9LTH2|U76E2_ARATH	307	2e-101	UDP-glycosyltransferase 76E2 OS=Arabidopsis thaliana	--	--	--	--	--	K13493
CL12193	Protein kinase	CotAD_26939 (Dt_chr13)	3170	-1.3349	Down	1.06e-09	4.99e-08	gi|462406564|gb|EMJ12028.1|	722.2	0	hypothetical protein PRUPE_ppa019233mg [Prunus persica]	gi|470131704|ref|XM_004301684.1|	127	8e-26	PREDICTED: Fragaria vesca subsp. vesca uncharacterized LOC101298433 (LOC101298433), mRNA	sp|Q40532|NTF4_TOBAC	69.3	4e-12	Mitogen-activated protein kinase homolog NTF4 OS=Nicotiana tabacum	DR0058_1	32.84	134	83	5	K02214
CL123	WD40-repeat-containing domain	CotAD_02709 (Dt_chr9)	1406	-1.33086	Down	4.48e-05	0.000832688	gi|255557949|ref|XP_002520003.1|	55.8	1e-06	cell division cycle, putative [Ricinus communis] >gi|223540767|gb|EEF42327.1| cell division cycle, putative [Ricinus communis]	gi|359489170|ref|XM_002264360.2|	291	1e-75	PREDICTED: Vitis vinifera anaphase-promoting complex subunit cdc20-like (LOC100250079), mRNA	sp|Q8LPL5|FZR3_ARATH	260	1e-94	Protein FIZZY-RELATED 3 OS=Arabidopsis thaliana	SPAC144.13c	46.03	239	129	3	K03363
CL12117	NLI interacting factor	CotAD_47789 (Dt_chr10)	1218	-1.32775	Down	1.57e-11	9.2e-10	gi|255562534|ref|XP_002522273.1|	327.4	2e-109	Carboxy-terminal domain RNA polymerase II polypeptide A small phosphatase, putative [Ricinus communis] >gi|223538526|gb|EEF40131.1| Carboxy-terminal domain RNA polymerase II polypeptide A small phosphatase, putative [Ricinus communis]	gi|357129570|ref|XM_003566387.1|	77.8	2e-11	PREDICTED: Brachypodium distachyon uncharacterized LOC100835092 (LOC100835092), mRNA	sp|Q5S7T7|TIM50_PHYIN	116	7e-29	Mitochondrial import inner membrane translocase subunit TIM50 OS=Phytophthora infestans	YLR019w	46.67	165	86	2	K15731
CL5682	Cytochrome P450	CotAD_27907 (Dt_chr13)	1037	-1.31924	Down	3.81e-05	0.000723022	gi|14334057|gb|AAK60517.1|AF332974_1	146.7	1e-95	P450 monooxygenase [Gossypium arboreum]	gi|14334056|gb|AF332974.1|AF332974	131	2e-27	Gossypium arboreum P450 monooxygenase mRNA, complete cds	sp|Q9SBQ9|F3PH_PETHY	72.8	5e-28	Flavonoid 3'-monooxygenase OS=Petunia hybrida	--	--	--	--	--	K00517
Unigene11149	Raffinose synthase	CotAD_43659 (Dt_chr8)	2677	-1.31372	Down	4.34e-09	1.85e-07	gi|462418304|gb|EMJ22753.1|	1359.7	0	hypothetical protein PRUPE_ppa001276mg [Prunus persica]	gi|470104289|ref|XM_004288493.1|	256	1e-64	PREDICTED: Fragaria vesca subsp. vesca stachyose synthase-like (LOC101307049), mRNA	sp|Q93XK2|STSYN_PEA	1196	0	Stachyose synthase OS=Pisum sativum	--	--	--	--	--	K06611
Unigene18994	MATH domain protein	CotAD_21342 (Dt_chr11)	1291	-1.31288	Down	6.61e-08	2.33e-06	gi|449501168|ref|XP_004161296.1|	154.1	3e-40	PREDICTED: ubiquitin carboxyl-terminal hydrolase 12-like [Cucumis sativus]	gi|255546750|ref|XM_002514388.1|	69.9	6e-09	Ricinus communis Ubiquitin carboxyl-terminal hydrolase, putative, mRNA	sp|Q84WU2|UBP13_ARATH	142	2e-36	Ubiquitin carboxyl-terminal hydrolase 13 OS=Arabidopsis thaliana	aq_1006	29.44	180	125	7	K11838
CL7517	Shikimate kinase	CotAD_51413 (At_chr1)	873	-1.3086	Down	3.24e-05	0.000624747	gi|224144692|ref|XP_002325378.1|	256.1	1e-84	predicted protein [Populus trichocarpa] >gi|222862253|gb|EEE99759.1| predicted protein [Populus trichocarpa]	gi|470146949|ref|XR_185369.1|	111	1e-21	PREDICTED: Fragaria vesca subsp. vesca uncharacterized LOC101296915 (LOC101296915), misc_RNA	sp|Q5NTH4|SK1_ORYSJ	46.6	8e-06	Shikimate kinase 1, chloroplastic OS=Oryza sativa subsp. japonica	alr3086	41.86	172	100	4	K00851
Unigene36063	Auxin responsive protein	CotAD_56274 (Dt_chr1)	404	-1.29852	Down	2.75e-05	0.000542585	gi|462396836|gb|EMJ02635.1|	62	7e-12	hypothetical protein PRUPE_ppa013764mg [Prunus persica]	gi|224085815|ref|XM_002307672.1|	97.6	8e-18	Populus trichocarpa SAUR family protein (SAUR31), mRNA	sp|P33081|AX15A_SOYBN	43.5	1e-06	Auxin-induced protein 15A OS=Glycine max	--	--	--	--	--	K14488
CL10640	F-box protein	CotAD_45542 (Dt_chr7)	1620	-1.28474	Down	3.54e-14	2.71e-12	gi|224094749|ref|XP_002310220.1|	376.7	4e-125	predicted protein [Populus trichocarpa] >gi|222853123|gb|EEE90670.1| predicted protein [Populus trichocarpa]	gi|470105550|ref|XM_004289098.1|	69.9	8e-09	PREDICTED: Fragaria vesca subsp. vesca F-box protein At5g07610-like (LOC101291870), mRNA	sp|Q9FGY4|FB341_ARATH	72.8	9e-14	F-box protein At5g49610 OS=Arabidopsis thaliana	--	--	--	--	--	--
CL9251	HMG-Y protein	CotAD_13065 (Dt_chr8)	1082	-1.28401	Down	1.19e-29	2.32e-27	gi|147842416|emb|CAN71833.1|	248.8	8e-81	hypothetical protein VITISV_005586 [Vitis vinifera]	gi|255573725|ref|XM_002527738.1|	60	5e-06	Ricinus communis Histone H1, putative, mRNA	sp|Q00423|HMGYA_SOYBN	189	4e-59	HMG-Y-related protein A OS=Glycine max	Rv3886c	36.36	88	49	3	K11275
Unigene14241	ATP-binding domain	CotAD_21284 (At_chr11)	500	-1.27745	Down	3.95e-05	0.000745946	gi|224100259|ref|XP_002311805.1|	278.9	7e-86	chromatin remodeling complex subunit [Populus trichocarpa] >gi|222851625|gb|EEE89172.1| chromatin remodeling complex subunit [Populus trichocarpa]	gi|224100258|ref|XM_002311769.1|	272	3e-70	Populus trichocarpa chromatin remodeling complex subunit (CHR910), mRNA	sp|Q6EVK6|BRM_ARATH	49.3	3e-07	ATP-dependent helicase BRM OS=Arabidopsis thaliana	SPAC1250.01_1	26.54	162	111	5	K11647
CL7431	Glutaredoxin	CotAD_51455 (Dt_chr11)	636	-1.26292	Down	1.4e-07	4.66e-06	gi|356555547|ref|XP_003546092.1|	176	1e-55	PREDICTED: monothiol glutaredoxin-S2-like [Glycine max]	gi|317173192|gb|HQ525411.1|	131	1e-27	Gossypium herbaceum clone NBRI_E_3414 simple sequence repeat marker, mRNA sequence	sp|Q8L8Z8|GRXS2_ARATH	161	2e-51	Monothiol glutaredoxin-S2 OS=Arabidopsis thaliana	SPAC15E1.09	27.66	94	68	0	K03676
Unigene25300	Protein phosphatase	CotAD_52660 (At_chr8)	708	-1.26267	Down	3.05e-08	1.14e-06	gi|224078369|ref|XP_002305529.1|	156.4	6e-44	predicted protein [Populus trichocarpa] >gi|222848493|gb|EEE86040.1| predicted protein [Populus trichocarpa]	gi|359475010|ref|XM_002279957.2|	204	9e-50	PREDICTED: Vitis vinifera probable protein phosphatase 2C 60-like, transcript variant 1 (LOC100248713), mRNA	sp|Q5PNS9|P2C64_ARATH	135	2e-37	Probable protein phosphatase 2C 64 OS=Arabidopsis thaliana	--	--	--	--	--	--
CL6810	Serine/threonine-protein kinase	CotAD_31388 (At_chr2)	1733	-1.25759	Down	5.5e-07	1.61e-05	gi|462422216|gb|EMJ26479.1|	799.3	0	hypothetical protein PRUPE_ppa001426mg [Prunus persica]	gi|359492409|ref|XM_002284356.2|	779	0	PREDICTED: Vitis vinifera uncharacterized LOC100262634 (LOC100262634), mRNA	sp|O80397|M2K4_ARATH	97.4	8e-22	Mitogen-activated protein kinase kinase 4 OS=Arabidopsis thaliana	ECU02g0510	34.2	386	240	9	K08866
CL1925	Short-chain dehydrogenase/reductase	CotAD_12321 (At_chr1)	1082	-1.25757	Down	5.5e-07	1.61e-05	gi|255568942|ref|XP_002525441.1|	417.2	8e-146	short-chain type dehydrogenase, putative [Ricinus communis] >gi|223535254|gb|EEF36931.1| short-chain type dehydrogenase, putative [Ricinus communis]	gi|157385057|gb|AC210509.1|	67.9	2e-08	Populus trichocarpa clone POP050-I20, complete sequence	sp|Q08632|SDR1_PICAB	279	4e-93	Short-chain type dehydrogenase/reductase OS=Picea abies	mll1981	47.6	250	131	5	K00059
Unigene3343	Serine/threonine-protein kinase	CotAD_07637 (At_chr13)	1284	-1.25727	Down	2.56e-06	6.53e-05	gi|313103463|gb|ADR31547.1|	709.5	0	mitogen-activated protein kinase kinase 6 [Gossypium hirsutum] >gi|313103465|gb|ADR31548.1| mitogen-activated protein kinase kinase 6 [Gossypium hirsutum]	gi|313103464|gb|GU188977.1|	2373	0	Gossypium hirsutum mitogen-activated protein kinase kinase 6 (MKK6) mRNA, complete cds	sp|Q9FJV0|M2K6_ARATH	628	0	Mitogen-activated protein kinase kinase 6 OS=Arabidopsis thaliana	ECU01g0630	29.06	265	184	6	K04368
CL3893	Ankyrin repeat-containing protein	CotAD_22446 (At_chr11)	1492	-1.25645	Down	4.05e-25	6.59e-23	gi|357475715|ref|XP_003608143.1|	134.8	3e-33	Ankyrin repeat-containing protein [Medicago truncatula] >gi|355509198|gb|AES90340.1| Ankyrin repeat-containing protein [Medicago truncatula]	gi|312032534|gb|AC243101.1|	668	0	Gossypium arboreum clone GM203N05-jhe, complete sequence	sp|Q6AWW5|Y5262_ARATH	56.6	2e-08	Ankyrin repeat-containing protein At5g02620 OS=Arabidopsis thaliana	SPAC6C3.08	24.6	187	136	5	--
CL5713	Chlorophyllase	CotAD_64494 (At_chr9)	1112	-1.25514	Down	8.62e-46	2.97e-43	gi|226348178|gb|ACO50428.1|	135.2	7e-35	chlorophyllase 1 [Pachira macrocarpa]	gi|226348177|gb|FJ754215.1|	155	1e-34	Pachira macrocarpa chlorophyllase 1 (CLH1) mRNA, complete cds; plastid	sp|O22527|CLH1_ARATH	185	9e-56	Chlorophyllase-1 OS=Arabidopsis thaliana	--	--	--	--	--	K08099
CL8967	Myb domain, DNA-binding	CotAD_27106 (Dt_chr8)	819	-1.24787	Down	4.79e-05	0.000884111	gi|157679144|dbj|BAF80451.1|	338.6	1e-115	MYB-related transcription factor [Nicotiana tabacum]	gi|363814375|ref|NM_001255898.1|	448	1e-123	Glycine max transcription factor MYB32-like (LOC100800494), mRNA	sp|Q50EX6|ODO1_PETHY	259	2e-86	Protein ODORANT1 OS=Petunia hybrida	ECU11g1690	45.37	108	59	1	K09422
CL2441	IQ motif	CotAD_20406 (Dt_chr3)	1116	-1.24125	Down	5.21e-11	2.89e-09	gi|255537319|ref|XP_002509726.1|	259.6	9e-81	calmodulin binding protein, putative [Ricinus communis] >gi|223549625|gb|EEF51113.1| calmodulin binding protein, putative [Ricinus communis]	gi|449495897|ref|XM_004159930.1|	95.6	1e-16	PREDICTED: Cucumis sativus protein IQ-DOMAIN 14-like (LOC101230580), mRNA	sp|Q8L4D8|IQD31_ARATH	70.5	4e-13	Protein IQ-DOMAIN 31 OS=Arabidopsis thaliana	--	--	--	--	--	--
Unigene13686	Leucine-rich repeat Protein kinase	CotAD_12138 (Dt_chr13)	794	-1.23683	Down	7.24e-06	0.000167385	gi|327422167|gb|AEA76434.1|	274.6	8e-87	somatic embryogenesis receptor-like kinase 2 protein [Gossypium hirsutum]	gi|327422166|gb|JF430801.1|	274	1e-70	Gossypium hirsutum cultivar Corker 201 somatic embryogenesis receptor-like kinase 2 protein (SERK2) mRNA, complete cds	sp|Q94F62|BAK1_ARATH	248	2e-78	BRASSINOSTEROID INSENSITIVE 1-associated receptor kinase 1 OS=Arabidopsis thaliana	alr0124_1	47.73	88	46	3	K13416
Unigene8151	SecY protein	CotAD_25709 (At_chr9)	475	-1.23084	Down	6.12e-06	0.000143172	gi|217074182|gb|ACJ85451.1|	96.3	6e-24	unknown [Medicago truncatula]	gi|460405544|ref|XM_004248188.1|	141	7e-31	PREDICTED: Solanum lycopersicum protein transport protein Sec61 subunit alpha-like (LOC101259292), mRNA	sp|P38379|SC61A_PYRSA	81.6	1e-18	Protein transport protein Sec61 subunit alpha OS=Pyrenomonas salina	SPBC354.02c	59.18	49	20	0	K10956
Unigene14461	DNA-binding WRKY	CotAD_18735 (Dt_chr1)	987	-1.22437	Down	9.39e-07	2.63e-05	gi|343887283|dbj|BAK61829.1|	171	1e-50	WRKY DNA-binding protein [Citrus unshiu]	gi|449453048|ref|XM_004144223.1|	167	3e-38	PREDICTED: Cucumis sativus probable WRKY transcription factor 51-like (LOC101203573), mRNA >gi|449489385|ref|XM_004158248.1| PREDICTED: Cucumis sativus probable WRKY transcription factor 51-like (LOC101203573), mRNA	sp|Q8VWQ5|WRK50_ARATH	141	5e-41	Probable WRKY transcription factor 50 OS=Arabidopsis thaliana	--	--	--	--	--	K13424
CL4798	Pheophorbide a oxygenase	CotAD_48679 (At_chr5)	1810	-1.22363	Down	3.76e-27	6.66e-25	gi|255585393|ref|XP_002533392.1|	792.7	0	pheophorbide A oxygenase, putative [Ricinus communis] >gi|223526766|gb|EEF28992.1| pheophorbide A oxygenase, putative [Ricinus communis]	gi|359478792|ref|XM_002283550.2|	234	3e-58	PREDICTED: Vitis vinifera protochlorophyllide-dependent translocon component 52, chloroplastic-like (LOC100241560), mRNA	sp|Q8W496|PTC52_ARATH	706	0	Protochlorophyllide-dependent translocon component 52, chloroplastic OS=Arabidopsis thaliana	alr4354	32.82	451	291	11	K13071
Unigene25465	endo-1,3-beta-glucosidase	CotAD_54130 (Dt_chr1)	616	-1.21972	Down	4.37e-06	0.00010561	gi|255575173|ref|XP_002528491.1|	191.8	1e-61	hydrolase, hydrolyzing O-glycosyl compounds, putative [Ricinus communis] >gi|223532100|gb|EEF33908.1| hydrolase, hydrolyzing O-glycosyl compounds, putative [Ricinus communis]	gi|317174600|gb|HQ526819.1|	444	1e-122	Gossypium herbaceum clone NBRI_E_EYT27PB03GTIAY simple sequence repeat marker, mRNA sequence	sp|P52409|E13B_WHEAT	97.1	1e-23	Glucan endo-1,3-beta-glucosidase OS=Triticum aestivum	--	--	--	--	--	K14489
Unigene4547	Serine/threonine-protein kinase	CotAD_56453 (At_chr2)	1348	-1.21613	Down	6.69e-22	9.11e-20	gi|255539342|ref|XP_002510736.1|	578.9	0	CDK, putative [Ricinus communis] >gi|223551437|gb|EEF52923.1| CDK, putative [Ricinus communis]	gi|125863341|gb|EF392719.1|	597	1e-167	Actinidia chinensis cyclin-dependent kinase (CDKB1) mRNA, complete cds	sp|Q38775|CDC2D_ANTMA	545	0	Cell division control protein 2 homolog D OS=Antirrhinum majus	ECU02g1450	35.83	307	184	6	K00924
Unigene5974	Zinc finger	CotAD_16357 (At_chr5)	1229	-1.21492	Down	1.57e-06	4.2e-05	gi|359484070|ref|XP_002271972.2|	272.7	3e-80	PREDICTED: uncharacterized protein LOC100261347 [Vitis vinifera]	gi|356534441|ref|XM_003535715.1|	77.8	2e-11	PREDICTED: Glycine max uncharacterized protein LOC100805723 (LOC100805723), mRNA	sp|Q8H0U8|RH42_ARATH	53.1	2e-07	DEAD-box ATP-dependent RNA helicase 42 OS=Arabidopsis thaliana	--	--	--	--	--	K15601
CL2052	Glutamine-Leucine-Glutamine	CotAD_58231 (Dt_chr8)	2003	-1.21061	Down	7.76e-15	6.31e-13	gi|359490734|ref|XP_002271355.2|	382.9	8e-124	PREDICTED: uncharacterized protein LOC100250422 [Vitis vinifera]	gi|209364948|gb|EU735532.1|	1590	0	Gossypium arboreum small heat shock protein gene, promoter region and partial cds	sp|Q9FJB8|GRF7_ARATH	148	4e-39	Growth-regulating factor 7 OS=Arabidopsis thaliana	--	--	--	--	--	--
CL10768	Protein kinase	CotAD_53208 (At_chr9)	2152	-1.20674	Down	4.79e-07	1.43e-05	gi|225432572|ref|XP_002281142.1|	880.9	0	PREDICTED: mitogen-activated protein kinase kinase kinase 3 [Vitis vinifera] >gi|297737007|emb|CBI26208.3| unnamed protein product [Vitis vinifera]	gi|470124321|ref|XM_004298117.1|	557	1e-155	PREDICTED: Fragaria vesca subsp. vesca mitogen-activated protein kinase kinase kinase 3-like (LOC101305461), mRNA	sp|O22042|M3K3_ARATH	702	0	Mitogen-activated protein kinase kinase kinase 3 OS=Arabidopsis thaliana	YAR019c	35.04	274	177	5	K11228
Unigene29772	Heat shock protein 70	CotAD_03361 (Dt_chr6)	208	-1.20043	Down	2.22e-06	5.72e-05	gi|18419633|gb|AAL69383.1|AF462220_1	139.8	2e-43	putative HSP 70 [Narcissus pseudonarcissus]	gi|211906493|gb|FJ415194.1|	293	3e-77	Gossypium hirsutum clone SpotW20 heat shock protein 70 mRNA, complete cds	sp|P11143|HSP70_MAIZE	142	2e-41	Heat shock 70 kDa protein OS=Zea mays	SPAC13G7.02c	91.3	69	6	0	K03283
CL3680	Cyclin-dependent kinase	CotAD_25350 (Dt_chr1)	691	-1.18999	Down	8.82e-08	3.04e-06	gi|351725771|ref|NP_001237104.1|	182.2	8e-58	cyclin-dependent kinases regulatory subunit [Glycine max] >gi|42362268|gb|AAS13367.1| cyclin-dependent kinases regulatory subunit [Glycine max]	gi|359479332|ref|XM_002274001.2|	248	7e-63	PREDICTED: Vitis vinifera cyclin-dependent kinases regulatory subunit 2-like, transcript variant 1 (LOC100261930), mRNA	sp|O23249|CKS1_ARATH	173	6e-56	Cyclin-dependent kinases regulatory subunit 1 OS=Arabidopsis thaliana	--	--	--	--	--	K02219
CL2320	NLP Protein	CotAD_39017 (Dt_chr2)	3237	-1.18727	Down	1.16e-08	4.62e-07	gi|147822385|emb|CAN59896.1|	217.2	1e-56	hypothetical protein VITISV_002883 [Vitis vinifera]	gi|356517829|ref|XM_003527541.1|	151	5e-33	PREDICTED: Glycine max protein NLP1-like (LOC100798024), mRNA	sp|Q8H111|NLP1_ARATH	336	7e-177	Protein NLP1 OS=Arabidopsis thaliana	--	--	--	--	--	--
Unigene6201	Protein of unknown function	CotAD_18720 (Dt_chr1)	973	-1.18498	Down	2.05e-05	0.000418205	gi|118488325|gb|ABK95981.1|	410.6	3e-144	unknown [Populus trichocarpa]	gi|225429557|ref|XM_002279795.1|	87.7	2e-14	PREDICTED: Vitis vinifera transmembrane protein 222-like (LOC100250722), mRNA	sp|F4ITL6|RTE1_ARATH	355	8e-124	Protein REVERSION-TO-ETHYLENE SENSITIVITY1 OS=Arabidopsis thaliana	--	--	--	--	--	--
Unigene25779	Zinc finger	CotAD_42588 (At_chr8)	1603	-1.18364	Down	1.65e-39	4.59e-37	gi|462400854|gb|EMJ06411.1|	289.7	7e-91	hypothetical protein PRUPE_ppa005891mg [Prunus persica]	gi|470105861|ref|XM_004289249.1|	83.8	5e-13	PREDICTED: Fragaria vesca subsp. vesca RING-H2 finger protein ATL52-like (LOC101297782), mRNA	sp|Q8LFY8|ATL54_ARATH	152	5e-41	RING-H2 finger protein ATL54 OS=Arabidopsis thaliana	ECU07g0330	47.06	51	26	2	K05283
Unigene8400	Microtubule-associated protein	CotAD_30924 (Dt_chr11)	1758	-1.18181	Down	4.85e-05	0.000893926	gi|296087805|emb|CBI35061.3|	746.5	0	unnamed protein product [Vitis vinifera]	gi|359487119|ref|XM_002265778.2|	256	7e-65	PREDICTED: Vitis vinifera 65-kDa microtubule-associated protein 5-like (LOC100267765), mRNA	sp|Q9ZVJ3|MA655_ARATH	594	0	65-kDa microtubule-associated protein 5 OS=Arabidopsis thaliana	BH3600_1	20	215	158	5	--
CL2234	DNA helicase	CotAD_46104 (At_chr6)	4365	-1.1754	Down	2.26e-12	1.45e-10	gi|112982629|dbj|BAF03493.1|	464.9	2e-146	Ku70 homolog [Populus nigra]	gi|312032549|gb|AC243116.1|	787	0	Gossypium raimondii clone GR__Ba0066P11-hvl, complete sequence	sp|Q7F1M0|KU70_ORYSJ	394	9e-122	ATP-dependent DNA helicase 2 subunit KU70 OS=Oryza sativa subsp. japonica	--	--	--	--	--	K10884
CL6362	Oligopeptide transporter	CotAD_13160 (Dt_chr8)	2158	-1.17179	Down	4.23e-09	1.81e-07	gi|462402699|gb|EMJ08256.1|	223	1e-62	hypothetical protein PRUPE_ppa1027125mg [Prunus persica]	--	--	--	--	sp|Q9M331|PTR45_ARATH	159	3e-41	Probable peptide/nitrate transporter At3g53960 OS=Arabidopsis thaliana	--	--	--	--	--	K14638
Unigene8613	Frigida-like	CotAD_63387 (At_chr1)	1822	-1.16731	Down	6.26e-08	2.21e-06	gi|255542460|ref|XP_002512293.1|	311.2	4e-95	Protein FRIGIDA, putative [Ricinus communis] >gi|223548254|gb|EEF49745.1| Protein FRIGIDA, putative [Ricinus communis]	gi|157410317|gb|AC210556.1|	73.8	6e-10	Populus trichocarpa clone POP120-A02, complete sequence	sp|P0DH90|FRIGI_ARATH	97.1	6e-21	Protein FRIGIDA OS=Arabidopsis thaliana	--	--	--	--	--	--
CL5714	Leucine-rich repeat protein	CotAD_57447 (Dt_chr9)	3034	-1.66037	Down	3.67e-20	4.58e-18	gi|359497186|ref|XP_003635448.1|	885.6	0	PREDICTED: LRR receptor-like serine/threonine-protein kinase GSO1-like [Vitis vinifera]	gi|312032515|gb|AC243082.1|	81.8	4e-12	Gossypioides kirkii clone GKH002E08-jlr, complete sequence	sp|Q9FL28|FLS2_ARATH	568	0	LRR receptor-like serine/threonine-protein kinase FLS2 OS=Arabidopsis thaliana	alr0124_1	30.17	411	285	16	K13420
Unigene8519	AP2/ERF domain	CotAD_18239 (Dt_chr6)	1625	-1.16088	Down	9.4e-07	2.63e-05	gi|225462703|ref|XP_002267400.1|	296.2	1e-94	PREDICTED: ethylene-responsive transcription factor CRF4 [Vitis vinifera] >gi|147838098|emb|CAN74147.1| hypothetical protein VITISV_018946 [Vitis vinifera]	gi|224072102|ref|XM_002303589.1|	103	6e-19	Populus trichocarpa AP2/ERF domain-containing transcription factor (ERF88), mRNA	sp|Q9SUE3|CRF4_ARATH	238	5e-74	Ethylene-responsive transcription factor CRF4 OS=Arabidopsis thaliana	--	--	--	--	--	K09286
Unigene23081	Cysteine peptidase	CotAD_21619 (At_chr1)	1333	-1.15681	Down	1.06e-88	8.3e-86	gi|255564908|ref|XP_002523447.1|	406	6e-139	cysteine protease, putative [Ricinus communis] >gi|223537275|gb|EEF38906.1| cysteine protease, putative [Ricinus communis]	gi|225443826|ref|XM_002274187.1|	73.8	4e-10	PREDICTED: Vitis vinifera vignain-like (LOC100246411), mRNA	sp|O65493|XCP1_ARATH	316	4e-105	Xylem cysteine proteinase 1 OS=Arabidopsis thaliana	AF1946_2	26.64	229	135	9	K01365
CL8067	Proliferating cell nuclear antigen	CotAD_04662 (At_chr4)	1133	-1.14934	Down	1.1e-13	8.05e-12	gi|225434712|ref|XP_002281090.1|	509.2	0	PREDICTED: proliferating cell nuclear antigen [Vitis vinifera] >gi|147789518|emb|CAN72062.1| hypothetical protein VITISV_031803 [Vitis vinifera]	gi|225434711|ref|XM_002281054.1|	525	1e-146	PREDICTED: Vitis vinifera proliferating cell nuclear antigen-like (LOC100248466), mRNA	sp|O82797|PCNA_TOBAC	500	5e-180	Proliferating cell nuclear antigen OS=Nicotiana tabacum	SPBC16D10.09	54.41	261	119	1	K04802
Unigene14010	Chromosome organization protein	CotAD_42819 (Dt_chr8)	3971	-1.14772	Down	3.32e-15	2.81e-13	gi|224139208|ref|XP_002326795.1|	1905.2	0	condensin complex components subunit [Populus trichocarpa] >gi|222834117|gb|EEE72594.1| condensin complex components subunit [Populus trichocarpa]	gi|224139207|ref|XM_002326759.1|	1370	0	Populus trichocarpa condensin complex components subunit (CPE901), mRNA	sp|Q9C5Y4|SMC21_ARATH	1755	0	Structural maintenance of chromosomes protein 2-1 OS=Arabidopsis thaliana GN=SMC2-1 PE=2 SV=2	SPBP4H10.06c	38.46	1178	714	6	K06674
CL2441	IQ motif protein	CotAD_28173 (At_chr5)	1829	-1.13623	Down	5.4e-40	1.52e-37	gi|225426832|ref|XP_002276651.1|	585.9	0	PREDICTED: uncharacterized protein LOC100254717 [Vitis vinifera]	gi|359474234|ref|XM_002276615.2|	248	2e-62	PREDICTED: Vitis vinifera uncharacterized LOC100254717 (LOC100254717), mRNA	sp|Q8LPG9|IQD14_ARATH	82.4	3e-16	Protein IQ-DOMAIN 14 OS=Arabidopsis thaliana	--	--	--	--	--	--
CL803	Mycolic acid cyclopropane synthase	CotAD_15605 (At_chr11)	2966	-1.13548	Down	1.21e-42	3.68e-40	gi|50313460|gb|AAT74600.1|	1751.5	0	cyclopropane fatty acid synthase [Gossypium hirsutum]	gi|50313459|gb|AY574036.1|	4849	0	Gossypium hirsutum cyclopropane fatty acid synthase (CPA-FAS-1) mRNA, complete cds	sp|C3SBU4|TNMT2_PAPBR	91.3	2e-19	Probable (S)-tetrahydroprotoberberine N-methyltransferase 2 OS=Papaver bracteatum	VC1122	35.48	372	238	4	K00574
Unigene25437	Serine/threonine protein kinase	CotAD_06862 (At_chr13)	470	-1.13441	Down	2.49e-31	5.12e-29	gi|296090638|emb|CBI41032.3|	72	8e-14	unnamed protein product [Vitis vinifera]	gi|317173884|gb|HQ526103.1|	593	1e-167	Gossypium herbaceum clone NBRI_D_5668 simple sequence repeat marker, mRNA sequence	sp|O65554|CIPK6_ARATH	61.6	1e-11	CBL-interacting serine/threonine-protein kinase 6 OS=Arabidopsis thaliana	--	--	--	--	--	--
Unigene1036	Unknown function protein	CotAD_53469 (Dt_chr11)	589	-1.13312	Down	4.09e-09	1.76e-07	gi|255543933|ref|XP_002513029.1|	89	4e-21	protein with unknown function [Ricinus communis] >gi|223548040|gb|EEF49532.1| protein with unknown function [Ricinus communis]	--	--	--	--	sp|Q9LDH1|SIB1_ARATH	57.4	1e-10	Sigma factor binding protein 1, chloroplastic OS=Arabidopsis thaliana	--	--	--	--	--	--
CL1020	Fatty acid hydroxylase	CotAD_47293 (Dt_chr10)	2049	-1.12629	Down	1.05e-13	7.73e-12	gi|462415325|gb|EMJ20062.1|	583.6	0	hypothetical protein PRUPE_ppa002893mg [Prunus persica]	gi|312032523|gb|AC243090.1|	307	2e-80	Gossypioides kirkii clone GKH030A02-jgz, complete sequence	sp|F4HVY0|CER1_ARATH	509	2e-173	Protein ECERIFERUM 1 OS=Arabidopsis thaliana	--	--	--	--	--	K15404
Unigene38991	Proline-rich protein	CotAD_57856 (Dt_chr9)	456	-1.12223	Down	9.93e-11	5.33e-09	gi|147787209|emb|CAN77999.1|	139	1e-41	hypothetical protein VITISV_002984 [Vitis vinifera]	gi|349706616|emb|FQ395247.1|	61.9	5e-07	Vitis vinifera clone SS0AFA16YO10	sp|Q6L440|R1A3_SOLDE	44.7	7e-06	Putative late blight resistance protein homolog R1A-3 OS=Solanum demissum	--	--	--	--	--	--
CL5318	Cytokinin riboside 5'-monophosphate phosphoribohydrolase	CotAD_60286 (At_chr5)	1223	-1.12133	Down	5.52e-13	3.79e-11	gi|224065703|ref|XP_002301929.1|	381.7	1e-131	predicted protein [Populus trichocarpa] >gi|222843655|gb|EEE81202.1| predicted protein [Populus trichocarpa]	gi|359492328|ref|XM_002285888.2|	309	4e-81	PREDICTED: Vitis vinifera cytokinin riboside 5'-monophosphate phosphoribohydrolase LOG5-like, transcript variant 2 (LOC100255687), mRNA	sp|Q8LBB7|LOG5_ARATH	325	5e-111	Cytokinin riboside 5'-monophosphate phosphoribohydrolase LOG5 OS=Arabidopsis thaliana	RSc2087	42.47	219	126	2	K06966
Unigene4397	Calcium-dependent membrane targeting	CotAD_28186 (At_chr5)	964	-1.121	Down	5.91e-36	1.45e-33	gi|224053953|ref|XP_002298055.1|	196.4	6e-61	predicted protein [Populus trichocarpa] >gi|222845313|gb|EEE82860.1| predicted protein [Populus trichocarpa]	--	--	--	--	sp|Q58FX0|BAP2_ARATH	51.2	1e-07	BON1-associated protein 2 OS=Arabidopsis thaliana		--	--	--	--	--
CL1379	Leucine-rich repeat	CotAD_34500 (At_chr1)	577	-1.12072	Down	6.45e-07	1.87e-05	gi|470107090|ref|XP_004289883.1|	170.6	1e-52	PREDICTED: TMV resistance protein N-like [Fragaria vesca subsp. vesca]	gi|51599098|gb|AY705376.1|	196	2e-47	Gossypium hirsutum clone Ghi_RGA-A9 NBS resistance protein-like protein gene, partial cds	sp|Q40392|TMVRN_NICGU	150	4e-42	TMV resistance protein N OS=Nicotiana glutinosa	--	--	--	--	--	--
Unigene19852	Uncharacterised protein	CotAD_44486 (At_chr9)	901	-1.11938	Down	2.12e-06	5.5e-05	gi|224117248|ref|XP_002331758.1|	156.8	4e-45	predicted protein [Populus trichocarpa] >gi|222874455|gb|EEF11586.1| predicted protein [Populus trichocarpa]	--	--	--	--	sp|Q8GT75|NIP1_ARATH	143	2e-41	NEP1-interacting protein 1 OS=Arabidopsis thaliana	SPAC57A7.09	44.44	45	24	2	K11982
CL7431	Glutaredoxin	CotAD_51455 (Dt_chr11)	630	-1.11934	Down	2.12e-06	5.5e-05	gi|356521895|ref|XP_003529586.1|	182.2	5e-58	PREDICTED: monothiol glutaredoxin-S2-like [Glycine max]	gi|317173192|gb|HQ525411.1|	180	1e-42	Gossypium herbaceum clone NBRI_E_3414 simple sequence repeat marker, mRNA sequence	sp|Q8L8Z8|GRXS2_ARATH	169	1e-54	Monothiol glutaredoxin-S2 OS=Arabidopsis thaliana	YBR014c	30.85	94	62	1	K03676
CL1514	Isopentenyl diphosphate biosynthetic process protein	CotAD_55607 (At_chr13)	236	-1.11491	Down	1.5e-06	4.03e-05	gi|45737903|gb|AAS75818.1|	134.4	2e-40	isopentenyl/dimethylallyl diphosphate synthase [Nicotiana benthamiana]	gi|359475262|ref|XM_002284623.2|	135	2e-29	PREDICTED: Vitis vinifera 4-hydroxy-3-methylbut-2-enyl diphosphate reductase-like (LOC100267479), mRNA	sp|Q6AVG6|ISPH_ORYSJ	129	3e-37	4-hydroxy-3-methylbut-2-enyl diphosphate reductase, chloroplastic OS=Oryza sativa subsp. japonica	all0985	65.15	66	23	0	K03527
CL8510	Xklp2 targeting protein	CotAD_28905 (At_chr9)	2735	-1.1145	Down	9.85e-08	3.36e-06	gi|224132916|ref|XP_002327911.1|	939.1	0	predicted protein [Populus trichocarpa] >gi|222837320|gb|EEE75699.1| predicted protein [Populus trichocarpa]	gi|359485404|ref|XM_002274882.2|	218	2e-53	PREDICTED: Vitis vinifera uncharacterized LOC100262517 (LOC100262517), mRNA	sp|F4I2H7|TPX2_ARATH	857	0	Protein TPX2 OS=Arabidopsis thaliana	--	--	--	--	--	--
CL2372	Zinc finger protein	CotAD_25586 (At_chr9)	879	-1.11284	Down	9.72e-11	5.23e-09	gi|255538086|ref|XP_002510108.1|	264.2	8e-87	zinc finger protein, putative [Ricinus communis] >gi|223550809|gb|EEF52295.1| zinc finger protein, putative [Ricinus communis]	gi|17736890|dbj|AP004523.1|	69.9	4e-09	Lotus japonicus genomic DNA, chromosome 1, clone: LjT03J05, TM0050, complete sequence	sp|Q96289|ZAT10_ARATH	208	5e-67	Zinc finger protein ZAT10 OS=Arabidopsis thaliana	--	--	--	--	--	--
CL8282	Myb domain, DNA-binding	CotAD_21515 (Dt_chr4)	1151	-1.11021	Down	1.65e-05	0.000344537	gi|290579513|gb|ADD51352.1|	344	2e-116	TT2 like MYB transcriptoin factor [Theobroma cacao]	gi|290579512|gb|GU324346.1|	369	4e-99	Theobroma cacao cultivar Scavina 6 TT2 like MYB transcriptoin factor (MYBPA) mRNA, complete cds	sp|P81395|MYB30_ANTMA	219	2e-69	Myb-related protein 330 OS=Antirrhinum majus	ECU11g1690	36.47	170	100	2	K09422
Unigene24561	Thaumatin, pathogenesis-related protein	CotAD_42376 (Dt_chr5)	1373	-1.10923	Down	2.23e-10	1.14e-08	gi|357438457|ref|XP_003589504.1|	461.1	1e-160	Thaumatin-like protein [Medicago truncatula] >gi|355478552|gb|AES59755.1| Thaumatin-like protein [Medicago truncatula]	gi|312032589|gb|AC243157.1|	537	1e-149	Gossypium hirsutum clone MX120J04-jms, complete sequence	sp|P28493|PR5_ARATH	293	8e-98	Pathogenesis-related protein 5 OS=Arabidopsis thaliana	--	--	--	--	--	--
CL2529	Cyclin	CotAD_72452 (At_chr6)	1940	-1.10799	Down	4.94e-08	1.78e-06	gi|462419757|gb|EMJ24020.1|	107.1	8e-23	hypothetical protein PRUPE_ppa005091mg [Prunus persica]	gi|356554341|ref|XM_003545458.1|	319	6e-84	PREDICTED: Glycine max cyclin-A2-2-like (LOC100777132), mRNA	sp|Q147G5|CCA22_ARATH	440	8e-150	Cyclin-A2-2 OS=Arabidopsis thaliana	SPBC582.03	36.84	266	167	5	K06627
Unigene6398	Glucosamine/galactosamine-6-phosphate isomerase	CotAD_32914 (At_chr10)	1087	-1.10798	Down	1.13e-14	9.12e-13	gi|75225360|sp|Q6Z4H0.1|6PGL2_ORYSJ	66.2	1e-10	RecName: Full=Probable 6-phosphogluconolactonase 2; Short=6PGL 2 >gi|158513646|sp|A2YNH4.1|6PGL2_ORYSI RecName: Full=Probable 6-phosphogluconolactonase 2; Short=6PGL 2	--	--	--	--	sp|Q6Z4H0|6PGL2_ORYSJ	66.2	3e-12	Probable 6-phosphogluconolactonase 2 OS=Oryza sativa subsp. japonica	--	--	--	--	--	K01057
Unigene20658	AP2/ERF domain	CotAD_22795 (Dt_chr7)	1099	-1.10626	Down	5.35028e-72	3.21013e-69	gi|300079018|gb|ADJ67440.1|	214.5	5e-66	ethylene response factor 11 [Actinidia deliciosa]	gi|317175116|gb|HQ527335.1|	95.6	9e-17	Gossypium herbaceum clone NBRI_B_EYI1BW404JRQ87 simple sequence repeat marker, mRNA sequence	sp|Q40478|ERF5_TOBAC	204	2e-63	Ethylene-responsive transcription factor 5 OS=Nicotiana tabacum GN=ERF5 PE=2 SV=1	--	--	--	--	--	K09286
CL5469	DNA-binding WRKY	CotAD_50913 (Dt_chr12)	2009	-1.10314	Down	9.72e-06	0.000216203	gi|259121399|gb|ACV92019.1|	69.7	1e-10	WRKY transcription factor 17 [(Populus tomentosa x P. bolleana) x P. tomentosa]	gi|34101214|gb|AY331169.1|	238	2e-59	Theobroma cacao WRKY 10 (tcw10) gene, tcw10-2 allele, partial cds	sp|Q8S8P5|WRK33_ARATH	236	2e-125	Probable WRKY transcription factor 33 OS=Arabidopsis thaliana	--	--	--	--	--	K13424
CL3361	Cytochrome P450	CotAD_36601 (Dt_chr2)	1658	-1.10169	Down	4.45e-07	1.34e-05	gi|255563438|ref|XP_002522721.1|	595.1	0	cytochrome P450, putative [Ricinus communis] >gi|223537959|gb|EEF39572.1| cytochrome P450, putative [Ricinus communis]	gi|147833349|emb|AM478483.2|	129	1e-26	Vitis vinifera contig VV78X022148.15, whole genome shotgun sequence	sp|A6YIH8|C7D55_HYOMU	506	7e-176	Premnaspirodiene oxygenase OS=Hyoscyamus muticus	all3746	23.15	445	319	15	K13267
CL5900	High mobility group	CotAD_16352 (Dt_chr8)	1006	-1.09924	Down	7.31e-17	7.17e-15	gi|449464956|ref|XP_004150195.1|	256.5	8e-84	PREDICTED: high mobility group B protein 7-like [Cucumis sativus] >gi|449531370|ref|XP_004172659.1| PREDICTED: high mobility group B protein 7-like [Cucumis sativus]	gi|359484114|ref|XM_002267661.2|	121	1e-24	PREDICTED: Vitis vinifera high mobility group B protein 7-like (LOC100247584), mRNA	sp|Q8LDF9|HMGB7_ARATH	209	1e-66	High mobility group B protein 7 OS=Arabidopsis thaliana GN=HMGB7 PE=1 SV=1	YPR052c	42.86	84	46	2	K10802
Unigene14199	Oxoglutarate/iron-dependent oxygenase	CotAD_76409 (Dt_chr3)	1316	-1.09687	Down	1.24e-08	4.91e-07	gi|462395543|gb|EMJ01342.1|	416.8	3e-143	hypothetical protein PRUPE_ppa016953mg [Prunus persica]	gi|470112820|ref|XM_004292581.1|	83.8	4e-13	PREDICTED: Fragaria vesca subsp. vesca leucoanthocyanidin dioxygenase-like (LOC101301465), mRNA	sp|Q00985|ACCO1_MALDO	116	3e-29	1-aminocyclopropane-1-carboxylate oxidase 1 OS=Malus domestica	PA0147	28.19	298	191	9	K06892
CL2418	Xyloglucan glycosyltransferase	CotAD_07567 (At_chr9)	2855	-1.08969	Down	2.85e-06	7.2e-05	gi|429326486|gb|AFZ78583.1|	1228.8	0	cellulose synthase-like protein [Populus tomentosa]	gi|449509265|ref|XM_004163491.1|	468	1e-128	PREDICTED: Cucumis sativus probable xyloglucan glycosyltransferase 12-like (LOC101204215), mRNA	sp|Q9ZQB9|CSLCC_ARATH	1125	0	Probable xyloglucan glycosyltransferase 12 OS=Arabidopsis thaliana	AGl3021	24.9	498	346	19	K13680
CL5101	Major facilitator superfamily, transmembrane transport protein	CotAD_66236 (Dt_chr8)	2077	-1.08886	Down	3.72e-09	1.61e-07	gi|255539773|ref|XP_002510951.1|	855.1	0	Glycerol-3-phosphate transporter, putative [Ricinus communis] >gi|223550066|gb|EEF51553.1| Glycerol-3-phosphate transporter, putative [Ricinus communis]	gi|349704949|emb|FQ383903.1|	432	1e-118	Vitis vinifera clone SS0ABG11YA02	sp|Q652N5|PHT44_ORYSJ	57.8	2e-08	Probable anion transporter 4, chloroplastic OS=Oryza sativa subsp. japonica	PA1144	25.87	460	335	11	K13783
CL11868	DNA binding protein	CotAD_38502 (Dt_chr9)	798	-1.08661	Down	1.12e-05	0.000245989	gi|255538654|ref|XP_002510392.1|	131.7	1e-37	DNA binding protein, putative [Ricinus communis] >gi|223551093|gb|EEF52579.1| DNA binding protein, putative [Ricinus communis]	gi|225458276|ref|XM_002282425.1|	71.9	1e-09	PREDICTED: Vitis vinifera dnaJ homolog subfamily C member 2-like (LOC100255743), mRNA	sp|Q8GW75|RADL5_ARATH	105	1e-28	Protein RADIALIS-like 5 OS=Arabidopsis thaliana	--	--	--	--	--	--
CL1938	Histone	CotAD_51698 (At_chr9)	3113	-1.08417	Down	6.45e-14	4.83e-12	gi|462422421|gb|EMJ26684.1|	632.1	0	hypothetical protein PRUPE_ppa000083mg [Prunus persica]	gi|356552076|ref|XM_003544349.1|	220	7e-54	PREDICTED: Glycine max uncharacterized protein LOC100791869 (LOC100791869), mRNA	sp|Q9CAE3|LDL3_ARATH	75.1	2e-13	Lysine-specific histone demethylase 1 homolog 3 OS=Arabidopsis thaliana	Rv3170	53.57	56	26	1	K11450
Unigene5501	E3 ubiquitin ligase	CotAD_60243 (Dt_chr9)	2705	-1.08143	Down	3.3e-08	1.22e-06	gi|255572860|ref|XP_002527362.1|	1337	0	E3 ubiquitin protein ligase upl2, putative [Ricinus communis] >gi|223533281|gb|EEF35034.1| E3 ubiquitin protein ligase upl2, putative [Ricinus communis]	gi|359492507|ref|XM_002283675.2|	301	2e-78	PREDICTED: Vitis vinifera E3 ubiquitin-protein ligase UPL2-like (LOC100255704), mRNA	sp|Q8H0T4|UPL2_ARATH	484	6e-148	E3 ubiquitin-protein ligase UPL2 OS=Arabidopsis thaliana	SPAC19D5.04	24.02	204	149	6	K10592
CL1467	Domain of unknown function	CotAD_51566 (At_chr11)	2869	-1.07783	Down	7.05e-07	2.03e-05	gi|147817663|emb|CAN64499.1|	969.1	0	hypothetical protein VITISV_043672 [Vitis vinifera]	gi|147817662|emb|AM425121.2|	143	1e-30	Vitis vinifera contig VV78X267472.8, whole genome shotgun sequence	sp|Q9LF24|LNG1_ARATH	51.6	2e-06	Protein LONGIFOLIA 1 OS=Arabidopsis thaliana	--	--	--	--	--	--
CL4122	Ammonium transporter	CotAD_68154 (At_chr11)	1759	-1.07593	Down	3.14e-59	1.52e-56	gi|397788014|gb|AFO66660.1|	815.8	0	AMT1;1 [Citrus trifoliata]	gi|317173134|gb|HQ525353.1|	509	1e-141	Gossypium herbaceum clone NBRI_C2_2542 simple sequence repeat marker, mRNA sequence	sp|P54144|AMT11_ARATH	793	0	Ammonium transporter 1 member 1 OS=Arabidopsis thaliana	TM0402	37.41	433	269	7	K03320
CL5987	Uncharacterised protein	CotAD_35559 (Dt_chr8)	1263	-1.07397	Down	2.76e-06	7e-05	gi|255551229|ref|XP_002516661.1|	263.5	2e-84	conserved hypothetical protein [Ricinus communis] >gi|223544156|gb|EEF45680.1| conserved hypothetical protein [Ricinus communis]	gi|312032525|gb|AC243092.1|	159	9e-36	Gossypioides kirkii clone GKH058K14-jmr, complete sequence	sp|Q84WF5|VAMPL_ARATH	89.7	3e-20	Probable VAMP-like protein At1g33475 OS=Arabidopsis thaliana	--	--	--	--	--	K08515
CL5124	Uncharacterised protein	CotAD_11496 (At_chr9)	1706	-1.07291	Down	1.08e-09	5.06e-08	gi|357455581|ref|XP_003598071.1|	54.3	7e-06	hypothetical protein MTR_3g005930 [Medicago truncatula] >gi|355487119|gb|AES68322.1| hypothetical protein MTR_3g005930 [Medicago truncatula]	gi|256537950|gb|GQ395005.1|	252	1e-63	Gossypium hirsutum cultivar Delta Opal clone MONCS2028 SSR marker DPL0450 genomic sequence	sp|P09789|GRP1_PETHY	157	9e-43	Glycine-rich cell wall structural protein 1 OS=Petunia hybrida	XF0818	35.07	211	135	8	K14709
CL9350	NADPH oxidase Respiratory burst	CotAD_56693 (At_chr3)	3396	-1.06999	Down	1.15e-17	1.21e-15	gi|255537609|ref|XP_002509871.1|	1554.7	0	respiratory burst oxidase, putative [Ricinus communis] >gi|223549770|gb|EEF51258.1| respiratory burst oxidase, putative [Ricinus communis]	gi|154756888|gb|EU072744.1|	505	1e-140	Nicotiana tabacum RbohF mRNA, complete cds Ca2+ binding	sp|Q948U0|RBOHA_SOLTU	1527	0	Respiratory burst oxidase homolog protein A OS=Solanum tuberosum	VCA0151	24.66	219	151	9	K13447
CL537	Heat shock factor	CotAD_65368 (Dt_chr9)	1376	-1.06834	Down	6.61e-12	4.07e-10	gi|118488115|gb|ABK95877.1|	490.3	1e-171	unknown [Populus trichocarpa]	gi|460384898|ref|XM_004238096.1|	250	3e-63	PREDICTED: Solanum lycopersicum heat stress transcription factor B-4-like (LOC101250985), mRNA	sp|Q9C635|HSFB4_ARATH	328	7e-110	Heat stress transcription factor B-4 OS=Arabidopsis thaliana	YGL073w	40.91	110	54	2	--
Unigene15312	Glutathione S-transferase	CotAD_35973 (Dt_chr12)	844	-1.06384	Down	1.9e-24	2.97e-22	gi|76365793|gb|ABA42223.1|	342.8	1e-118	glutathione S-transferase [Citrus sinensis] >gi|76365795|gb|ABA42224.1| glutathione S-transferase [Citrus sinensis]	gi|76365792|gb|DQ198153.1|	182	4e-43	Citrus sinensis cultivar Tarocco glutathione S-transferase mRNA, complete cds	sp|Q9FE46|GSTFC_ARATH	264	2e-89	Glutathione S-transferase F12 OS=Arabidopsis thaliana	YPO1314	24.76	210	158	4	K00799
CL2514	AP2/ERF domain	CotAD_28426 (Dt_chr4)	1958	-1.06049	Down	3.38e-07	1.04e-05	gi|462404590|gb|EMJ10054.1|	302	1e-95	hypothetical protein PRUPE_ppa025804mg [Prunus persica]	gi|470125769|ref|XM_004298824.1|	123	7e-25	PREDICTED: Fragaria vesca subsp. vesca ethylene-responsive transcription factor CRF2-like (LOC101304672), mRNA	sp|Q9SUQ2|CRF2_ARATH	238	6e-73	Ethylene-responsive transcription factor CRF2 OS=Arabidopsis thaliana	--	--	--	--	--	K09286
Unigene19170	C4-dicarboxylate transporter/malic acid transport protein	CotAD_59255 (At_chr4)	2324	-1.06016	Down	4.75e-14	3.6e-12	gi|255545122|ref|XP_002513622.1|	804.3	0	Tellurite resistance protein tehA, putative [Ricinus communis] >gi|223547530|gb|EEF49025.1| Tellurite resistance protein tehA, putative [Ricinus communis]	gi|359490577|ref|XM_002275587.2|	450	1e-123	PREDICTED: Vitis vinifera S-type anion channel SLAH3-like (LOC100242167), mRNA	sp|Q9FLV9|SLAH3_ARATH	689	0	S-type anion channel SLAH3 OS=Arabidopsis thaliana	ZtehA	22.04	313	238	7	--
Unigene25922	Nitrite/sulphite reductase	CotAD_33053 (At_chr13)	2563	-1.0596	Down	1.36e-160	2.23e-157	gi|300119952|gb|ADJ68001.1|	1187.9	0	nitrite reductase protein [Gossypium hirsutum]	gi|300119951|gb|GQ389691.1|	4105	0	Gossypium hirsutum cultivar Shann724 nitrite reductase protein (NiR) mRNA, complete cds	sp|P38500|NIR_BETPN	998	0	Ferredoxin--nitrite reductase, chloroplastic OS=Betula pendula	alr0607	51.41	531	241	7	K00366
Unigene6529	Uncharacterised protein	CotAD_76782 (Dt_chr2)	767	-1.05874	Down	2.37e-09	1.06e-07	gi|224056461|ref|XP_002298868.1|	59.7	7e-09	predicted protein [Populus trichocarpa] >gi|222846126|gb|EEE83673.1| predicted protein [Populus trichocarpa]	--	--	--	--	sp|Q9C5S0|AGP9_ARATH	104	2e-27	Classical arabinogalactan protein 9 OS=Arabidopsis thaliana	YDL140c	34.97	183	111	6	K01115
Unigene25717	DAHP synthetase	CotAD_12174 (Dt_chr13)	1788	-1.0518	Down	5.07e-43	1.59e-40	gi|462395689|gb|EMJ01488.1|	872.1	0	hypothetical protein PRUPE_ppa004348mg [Prunus persica]	gi|356554707|ref|XM_003545637.1|	672	0	PREDICTED: Glycine max phospho-2-dehydro-3-deoxyheptonate aldolase 2, chloroplastic-like (LOC100789764), mRNA	sp|Q00218|AROG_ARATH	857	0	Phospho-2-dehydro-3-deoxyheptonate aldolase 2, chloroplastic OS=Arabidopsis thaliana	PA2843	62.16	444	168	1	K01626
CL9654	AMP-dependent synthetase/ligase	CotAD_21472 (Dt_chr4)	1990	-1.04841	Down	2.98e-21	3.96e-19	gi|225466273|ref|XP_002272437.1|	934.5	0	PREDICTED: medium-chain-fatty-acid--CoA ligase [Vitis vinifera]	gi|224077379|ref|XM_002305201.1|	141	3e-30	Populus trichocarpa acyl:coa ligase acetate-coa synthetase-like protein (ACLL8), mRNA	sp|Q9C8D4|AAE11_ARATH	723	0	Butyrate--CoA ligase AAE11, peroxisomal OS=Arabidopsis thaliana	DR0336	40.63	539	313	9	K00666
CL2255	AP2/ERF	CotAD_01514 (Dt_chr9)	1517	-1.04569	Down	8.76e-09	3.56e-07	gi|225443245|ref|XP_002272159.1|	500.7	5e-175	PREDICTED: AP2-like ethylene-responsive transcription factor At1g16060-like [Vitis vinifera]	gi|356522261|ref|XM_003529718.1|	361	1e-96	PREDICTED: Glycine max AP2-like ethylene-responsive transcription factor At1g16060-like (LOC100807781), mRNA	sp|Q94AN4|AP2L1_ARATH	414	6e-143	AP2-like ethylene-responsive transcription factor At1g16060 OS=Arabidopsis thaliana	--	--	--	--	--	K09285
Unigene27998	Equilibrative nucleoside transporter	CotAD_12819 (Dt_chr2)	1899	-1.04464	Down	1.06e-12	7.07e-11	gi|225424683|ref|XP_002263287.1|	235	4e-69	PREDICTED: equilibrative nucleoside transporter 4-like [Vitis vinifera]	gi|359473346|ref|XM_002263251.2|	204	2e-49	PREDICTED: Vitis vinifera equilibrative nucleoside transporter 4-like (LOC100250206), mRNA	sp|Q8VXY7|ENT1_ARATH	254	9e-78	Equilibrative nucleotide transporter 1 OS=Arabidopsis thaliana	--	--	--	--	--	K15014
CL4153	Glycoside hydrolase	CotAD_41733 (Dt_chr8)	3127	-1.04256	Down	1.95e-36	4.88e-34	gi|255581663|ref|XP_002531635.1|	1642.9	0	alpha-glucosidase, putative [Ricinus communis] >gi|223528753|gb|EEF30763.1| alpha-glucosidase, putative [Ricinus communis]	gi|359472961|ref|XM_002282393.2|	839	0	PREDICTED: Vitis vinifera alpha-xylosidase-like, transcript variant 1 (LOC100262991), mRNA	sp|Q9S7Y7|XYL1_ARATH	1446	0	Alpha-xylosidase 1 OS=Arabidopsis thaliana	SPAPB24D3.10c	33.48	926	531	21	K15925
CL3883	F-box protein	CotAD_33205 (Dt_chr6)	2950	-1.04142	Down	1.61e-67	9.12e-65	gi|255548920|ref|XP_002515516.1|	965.3	0	grr1, plant, putative [Ricinus communis] >gi|223545460|gb|EEF46965.1| grr1, plant, putative [Ricinus communis]	gi|224089258|ref|XM_002308629.1|	242	2e-60	Populus trichocarpa ein3-binding f-box protein 3 (EBF3), mRNA	sp|Q9SKK0|EBF1_ARATH	803	0	EIN3-binding F-box protein 1 OS=Arabidopsis thaliana	--	--	--	--	--	K14515
CL9766	Leucine-rich repeat	CotAD_69055 (Dt_chr2)	441	-1.03917	Down	1.42e-05	0.000303979	gi|462397159|gb|EMJ02958.1|	133.7	2e-35	hypothetical protein PRUPE_ppa000668mg [Prunus persica]	gi|302583591|gb|GU253216.1|	61.9	5e-07	Cercis canadensis clone 1014 microsatellite sequence	sp|Q9SCQ7|AN32_ARATH	55.1	1e-09	Acidic leucine-rich nuclear phosphoprotein 32-related protein OS=Arabidopsis thaliana	XF1267	45.22	115	63	1	K15172
Unigene1604	Pyrophosphatase	CotAD_50551 (At_chr9)	1038	-1.03548	Down	3.67e-15	3.09e-13	gi|225458307|ref|XP_002282840.1|	297.4	3e-99	PREDICTED: deoxyuridine 5&apos;-triphosphate nucleotidohydrolase-like [Vitis vinifera]	gi|470111295|ref|XM_004291836.1|	145	1e-31	PREDICTED: Fragaria vesca subsp. vesca deoxyuridine 5'-triphosphate nucleotidohydrolase-like (LOC101301645), mRNA	sp|Q9STG6|DUT_ARATH	269	5e-91	Deoxyuridine 5'-triphosphate nucleotidohydrolase OS=Arabidopsis thaliana	SPAC644.05c	69.12	136	42	0	K01520
CL7308	No apical meristem (NAM) protein	CotAD_57756 (At_chr5)	1450	-1.03222	Down	4.88e-13	3.37e-11	gi|206584337|gb|ACI15341.1|	121.7	1e-29	NAC domain protein NAC1 [Gossypium hirsutum] >gi|206584349|gb|ACI15347.1| NAC domain protein NAC1 [Gossypium hirsutum]	gi|206584336|gb|EU706338.1|	1703	0	Gossypium hirsutum NAC domain protein NAC1 (NAC1) mRNA, complete cds	sp|Q9C598|NAC81_ARATH	254	1e-81	Protein ATAF2 OS=Arabidopsis thaliana	--	--	--	--	--	--
CL12484	Zinc finger, CCCH-type	CotAD_00428 (At_chr8)	769	-1.03029	Down	1.21e-06	3.3e-05	gi|225445023|ref|XP_002283114.1|	276.6	2e-90	PREDICTED: zinc finger CCCH domain-containing protein 49-like [Vitis vinifera]	gi|332656411|gb|CP002687.1|	89.7	4e-15	Arabidopsis thaliana chromosome 4, complete sequence	sp|O82199|C3H20_ARATH	243	1e-79	Zinc finger CCCH domain-containing protein 20 OS=Arabidopsis thaliana	--	--	--	--	--	K15172
Unigene39919	Ankyrin repeat	CotAD_13870 (Dt_chr12)	622	-1.02771	Down	3.94e-05	0.000744706	gi|224153161|ref|XP_002337322.1|	101.7	2e-25	predicted protein [Populus trichocarpa] >gi|222838772|gb|EEE77123.1| predicted protein [Populus trichocarpa]	--	--	--	--	sp|Q9C7A2|Y3236_ARATH	63.9	6e-12	Ankyrin repeat-containing protein At3g12360 OS=Arabidopsis thaliana	--	--	--	--	--	--
CL1417	Expansin protein	CotAD_40319 (Dt_chr12)	950	-1.02675	Down	4.73e-15	3.94e-13	gi|255587002|ref|XP_002534094.1|	452.2	1e-160	Beta-expansin 1a precursor, putative [Ricinus communis] >gi|223525857|gb|EEF28288.1| Beta-expansin 1a precursor, putative [Ricinus communis]	gi|317173452|gb|HQ525671.1|	418	1e-114	Gossypium herbaceum clone NBRI_B_EYI1BW404INW4J simple sequence repeat marker, mRNA sequence	sp|Q9SVE5|EXLA2_ARATH	375	6e-132	Expansin-like A2 OS=Arabidopsis thaliana	--	--	--	--	--	--
Unigene24814	G-box binding	CotAD_74261 (Dt_chr8)	1229	-1.02653	Down	2.76e-05	0.000544732	gi|359489695|ref|XP_002279966.2|	338.2	1e-111	PREDICTED: common plant regulatory factor 1-like [Vitis vinifera] >gi|297745388|emb|CBI40468.3| unnamed protein product [Vitis vinifera]	gi|359489694|ref|XM_002279930.2|	119	7e-24	PREDICTED: Vitis vinifera common plant regulatory factor 1-like (LOC100248302), mRNA	sp|P42776|GBF3_ARATH	266	5e-86	G-box-binding factor 3 OS=Arabidopsis thaliana	--	--	--	--	--	K09060
Unigene24534	Cyclin	CotAD_50656 (Dt_chr2)	2246	-1.02585	Down	2.31e-05	0.00046446	gi|359494635|ref|XP_002264188.2|	592	0	PREDICTED: putative cyclin-B3-1-like [Vitis vinifera]	gi|147833230|emb|AM482160.2|	149	1e-32	Vitis vinifera contig VV78X056528.14, whole genome shotgun sequence	sp|Q0DH40|CCB15_ORYSJ	254	1e-76	Cyclin-B1-5 OS=Oryza sativa subsp. japonica	SPBC582.03	33.46	266	175	3	K05868
CL2636	Glutamine-Leucine-Glutamine	CotAD_25614 (Dt_chr5 )	2240	-1.02434	Down	4.21e-14	3.2e-12	gi|359492530|ref|XP_002283504.2|	691	0	PREDICTED: uncharacterized protein LOC100260890 [Vitis vinifera]	gi|39651888|emb|AJ566978.1|	272	1e-69	Gossypium hirsutum microsatellite DNA mGhCIR029, clone CIR029	sp|O81001|GRF1_ARATH	361	2e-116	Growth-regulating factor 1 OS=Arabidopsis thaliana	--	--	--	--	--	--
CL3796	F-box protein	CotAD_38277 (At_chr12)	1942	-1.02077	Down	3.3e-06	8.24e-05	gi|255581229|ref|XP_002531427.1|	714.5	0	conserved hypothetical protein [Ricinus communis] >gi|223528977|gb|EEF30969.1| conserved hypothetical protein [Ricinus communis]	gi|225448027|ref|XM_002273087.1|	470	1e-129	PREDICTED: Vitis vinifera F-box protein At1g10780-like (LOC100251592), mRNA	sp|Q9SAC4|FB2_ARATH	580	0	F-box protein At1g10780 OS=Arabidopsis thaliana	--	--	--	--	--	--
Unigene11352	Protein kinase	CotAD_03749 (Dt_chr7)	2122	-1.01781	Down	6.8e-07	1.96e-05	gi|255585146|ref|XP_002533278.1|	795.4	0	BRASSINOSTEROID INSENSITIVE 1-associated receptor kinase 1 precursor, putative [Ricinus communis] >gi|223526903|gb|EEF29110.1| BRASSINOSTEROID INSENSITIVE 1-associated receptor kinase 1 precursor, putative [Ricinus communis]	gi|123704690|emb|AM483793.1|	115	2e-22	Vitis vinifera, whole genome shotgun sequence, contig VV78X014445.8, clone ENTAV 115	sp|O64825|LYK4_ARATH	556	0	LysM domain receptor-like kinase 4 OS=Arabidopsis thaliana	CAC0404_1	26.09	253	183	7	K13429
CL952	Phenylalanine/histidine ammonia-lyases	CotAD_06592 (Dt_chr10)	2788	-1.01236	Down	3.13e-16	2.89e-14	gi|359484285|ref|XP_002278516.2|	1009.6	0	PREDICTED: phenylalanine ammonia-lyase-like, partial [Vitis vinifera]	gi|303387289|gb|GQ456076.1|	585	1e-163	Betula platyphylla phenylalanine ammonialyase (PAL) mRNA, complete cds	sp|P52777|PALY_PINTA	826	0	Phenylalanine ammonia-lyase OS=Pinus taeda	RSp0365	36.08	424	267	6	K10775
CL1628	Ubiquitin ligase complex	CotAD_48028 (Dt_chr12)	1398	-1.00923	Down	9.58e-11	5.15e-09	gi|255566137|ref|XP_002524056.1|	587.8	0	Spotted leaf protein, putative [Ricinus communis] >gi|255566143|ref|XP_002524059.1| Spotted leaf protein, putative [Ricinus communis] >gi|223536624|gb|EEF38266.1| Spotted leaf protein, putative [Ricinus communis] >gi|223536627|gb|EEF38269.1| Spotted leaf protein, putative [Ricinus communis]	gi|359481165|ref|XM_002265403.2|	121	2e-24	PREDICTED: Vitis vinifera E3 ubiquitin-protein ligase PUB23-like (LOC100266002), mRNA	sp|Q84TG3|PUB23_ARATH	511	0	E3 ubiquitin-protein ligase PUB23 OS=Arabidopsis thaliana	--	--	--	--	--	K09561
CL5050	Endonuclease	CotAD_09241 (Dt_chr7)	1750	-1.00858	Down	2.63e-06	6.7e-05	gi|462398681|gb|EMJ04349.1|	134	0	hypothetical protein PRUPE_ppa024373mg [Prunus persica]	gi|359476824|ref|XM_003631846.1|	248	2e-62	PREDICTED: Vitis vinifera DNA-(apurinic or apyrimidinic site) lyase 2-like, transcript variant 2 (LOC100264349), mRNA	sp|P45951|ARP_ARATH	48.5	9e-06	Apurinic endonuclease-redox protein OS=Arabidopsis thaliana	SPBC3D6.10	25.75	334	240	15	K10772
